# Supplementary material for: Increased RNA virus population diversity improves adaptability
Source: Sci Rep. 2021 Mar 25;11:6824. doi: 10.1038/s41598-021-86375-z (PMC7994910; doi:10.1038/s41598-021-86375-z)
Supplement: Supplementary file 2 — Supplementary Table S1. [file 41598_2021_86375_MOESM2_ESM.csv]

Table S1: Codons and amino acids reached by single, double and triple mutations
codon	AA	codons reached by single mutation	codons by reached by double mutations	codons reached by triple mutations	AA reached by single mutation	AA reached by double mutations	AA reached by triple mutations	number of AA reached by single mutations	number of AA reached by singleand double mutations	number of AA reached by triple mutations alone
TTT	F	TTC;TTA;TTG;TCT;TAT;TGT;CTT;ATT;GTT	TCC;TCA;TCG;TAC;TGC;TGG;CTC;CTA;CTG;CCT;CAT;CGT;ATC;ATA;ATG;ACT;AAT;AGT;GTC;GTA;GTG;GCT;GAT;GGT	CCC;CCA;CCG;CAC;CAA;CAG;CGC;CGA;CGG;ACC;ACA;ACG;AAC;AAA;AAG;AGC;AGA;AGG;GCC;GCA;GCG;GAC;GAA;GAG;GGC;GGA;GGG	L;S;Y;C;I;V	S;Y;C;W;L;P;H;R;I;M;T;N;V;A;D;G	P;H;Q;R;T;N;K;S;A;D;E;G	6	16	3
TTC	F	TTT;TTA;TTG;TCC;TAC;TGC;CTC;ATC;GTC	TCT;TCA;TCG;TAT;TGT;TGG;CTT;CTA;CTG;CCC;CAC;CGC;ATT;ATA;ATG;ACC;AAC;AGC;GTT;GTA;GTG;GCC;GAC;GGC	CCT;CCA;CCG;CAT;CAA;CAG;CGT;CGA;CGG;ACT;ACA;ACG;AAT;AAA;AAG;AGT;AGA;AGG;GCT;GCA;GCG;GAT;GAA;GAG;GGT;GGA;GGG	L;S;Y;C;I;V	S;Y;C;W;L;P;H;R;I;M;T;N;V;A;D;G	P;H;Q;R;T;N;K;S;A;D;E;G	6	16	3
TTA	L	TTT;TTC;TTG;TCA;CTA;ATA;GTA	TCT;TCC;TCG;TAT;TAC;TGT;TGC;TGG;CTT;CTC;CTG;CCA;CAA;CGA;ATT;ATC;ATG;ACA;AAA;AGA;GTT;GTC;GTG;GCA;GAA;GGA	CCT;CCC;CCG;CAT;CAC;CAG;CGT;CGC;CGG;ACT;ACC;ACG;AAT;AAC;AAG;AGT;AGC;AGG;GCT;GCC;GCG;GAT;GAC;GAG;GGT;GGC;GGG	F;S;I;V	S;Y;C;W;P;Q;R;I;M;T;K;V;A;E;G	P;H;Q;R;T;N;K;S;A;D;E;G	4	16	3
TTG	L	TTT;TTC;TTA;TCG;TGG;CTG;ATG;GTG	TCT;TCC;TCA;TAT;TAC;TGT;TGC;CTT;CTC;CTA;CCG;CAG;CGG;ATT;ATC;ATA;ACG;AAG;AGG;GTT;GTC;GTA;GCG;GAG;GGG	CCT;CCC;CCA;CAT;CAC;CAA;CGT;CGC;CGA;ACT;ACC;ACA;AAT;AAC;AAA;AGT;AGC;AGA;GCT;GCC;GCA;GAT;GAC;GAA;GGT;GGC;GGA	F;S;W;M;V	S;Y;C;P;Q;R;I;T;K;V;A;E;G	P;H;Q;R;T;N;K;S;A;D;E;G	5	16	3
TCT	S	TTT;TCC;TCA;TCG;TAT;TGT;CCT;ACT;GCT	TTC;TTA;TTG;TAC;TGC;TGG;CTT;CCC;CCA;CCG;CAT;CGT;ATT;ACC;ACA;ACG;AAT;AGT;GTT;GCC;GCA;GCG;GAT;GGT	CTC;CTA;CTG;CAC;CAA;CAG;CGC;CGA;CGG;ATC;ATA;ATG;AAC;AAA;AAG;AGC;AGA;AGG;GTC;GTA;GTG;GAC;GAA;GAG;GGC;GGA;GGG	F;Y;C;P;T;A	F;L;Y;C;W;P;H;R;I;T;N;V;A;D;G	L;H;Q;R;I;M;N;K;V;D;E;G	6	15	4
TCC	S	TTC;TCT;TCA;TCG;TAC;TGC;CCC;ACC;GCC	TTT;TTA;TTG;TAT;TGT;TGG;CTC;CCT;CCA;CCG;CAC;CGC;ATC;ACT;ACA;ACG;AAC;AGC;GTC;GCT;GCA;GCG;GAC;GGC	CTT;CTA;CTG;CAT;CAA;CAG;CGT;CGA;CGG;ATT;ATA;ATG;AAT;AAA;AAG;AGT;AGA;AGG;GTT;GTA;GTG;GAT;GAA;GAG;GGT;GGA;GGG	F;Y;C;P;T;A	F;L;Y;C;W;P;H;R;I;T;N;V;A;D;G	L;H;Q;R;I;M;N;K;V;D;E;G	6	15	4
TCA	S	TTA;TCT;TCC;TCG;CCA;ACA;GCA	TTT;TTC;TTG;TAT;TAC;TGT;TGC;TGG;CTA;CCT;CCC;CCG;CAA;CGA;ATA;ACT;ACC;ACG;AAA;AGA;GTA;GCT;GCC;GCG;GAA;GGA	CTT;CTC;CTG;CAT;CAC;CAG;CGT;CGC;CGG;ATT;ATC;ATG;AAT;AAC;AAG;AGT;AGC;AGG;GTT;GTC;GTG;GAT;GAC;GAG;GGT;GGC;GGG	L;P;T;A	F;L;Y;C;W;P;Q;R;I;T;K;V;A;E;G	L;H;Q;R;I;M;N;K;V;D;E;G	4	15	4
TCG	S	TTG;TCT;TCC;TCA;TGG;CCG;ACG;GCG	TTT;TTC;TTA;TAT;TAC;TGT;TGC;CTG;CCT;CCC;CCA;CAG;CGG;ATG;ACT;ACC;ACA;AAG;AGG;GTG;GCT;GCC;GCA;GAG;GGG	CTT;CTC;CTA;CAT;CAC;CAA;CGT;CGC;CGA;ATT;ATC;ATA;AAT;AAC;AAA;AGT;AGC;AGA;GTT;GTC;GTA;GAT;GAC;GAA;GGT;GGC;GGA	L;W;P;T;A	F;L;Y;C;P;Q;R;M;T;K;V;A;E;G	L;H;Q;R;I;N;K;V;D;E;G	5	15	4
TAT	Y	TTT;TCT;TAC;TGT;CAT;AAT;GAT	TTC;TTA;TTG;TCC;TCA;TCG;TGC;TGG;CTT;CCT;CAC;CAA;CAG;CGT;ATT;ACT;AAC;AAA;AAG;AGT;GTT;GCT;GAC;GAA;GAG;GGT	CTC;CTA;CTG;CCC;CCA;CCG;CGC;CGA;CGG;ATC;ATA;ATG;ACC;ACA;ACG;AGC;AGA;AGG;GTC;GTA;GTG;GCC;GCA;GCG;GGC;GGA;GGG	F;S;C;H;N;D	F;L;S;C;W;P;H;Q;R;I;T;N;K;V;A;D;E;G	L;P;R;I;M;T;S;V;A;G	6	18	1
TAC	Y	TTC;TCC;TAT;TGC;CAC;AAC;GAC	TTT;TTA;TTG;TCT;TCA;TCG;TGT;TGG;CTC;CCC;CAT;CAA;CAG;CGC;ATC;ACC;AAT;AAA;AAG;AGC;GTC;GCC;GAT;GAA;GAG;GGC	CTT;CTA;CTG;CCT;CCA;CCG;CGT;CGA;CGG;ATT;ATA;ATG;ACT;ACA;ACG;AGT;AGA;AGG;GTT;GTA;GTG;GCT;GCA;GCG;GGT;GGA;GGG	F;S;C;H;N;D	F;L;S;C;W;P;H;Q;R;I;T;N;K;V;A;D;E;G	L;P;R;I;M;T;S;V;A;G	6	18	1
TGT	C	TTT;TCT;TAT;TGC;TGG;CGT;AGT;GGT	TTC;TTA;TTG;TCC;TCA;TCG;TAC;CTT;CCT;CAT;CGC;CGA;CGG;ATT;ACT;AAT;AGC;AGA;AGG;GTT;GCT;GAT;GGC;GGA;GGG	CTC;CTA;CTG;CCC;CCA;CCG;CAC;CAA;CAG;ATC;ATA;ATG;ACC;ACA;ACG;AAC;AAA;AAG;GTC;GTA;GTG;GCC;GCA;GCG;GAC;GAA;GAG	F;S;Y;W;R;G	F;L;S;Y;P;H;R;I;T;N;V;A;D;G	L;P;H;Q;I;M;T;N;K;V;A;D;E	6	15	4
TGC	C	TTC;TCC;TAC;TGT;TGG;CGC;AGC;GGC	TTT;TTA;TTG;TCT;TCA;TCG;TAT;CTC;CCC;CAC;CGT;CGA;CGG;ATC;ACC;AAC;AGT;AGA;AGG;GTC;GCC;GAC;GGT;GGA;GGG	CTT;CTA;CTG;CCT;CCA;CCG;CAT;CAA;CAG;ATT;ATA;ATG;ACT;ACA;ACG;AAT;AAA;AAG;GTT;GTA;GTG;GCT;GCA;GCG;GAT;GAA;GAG	F;S;Y;W;R;G	F;L;S;Y;P;H;R;I;T;N;V;A;D;G	L;P;H;Q;I;M;T;N;K;V;A;D;E	6	15	4
TGG	W	TTG;TCG;TGT;TGC;CGG;AGG;GGG	TTT;TTC;TTA;TCT;TCC;TCA;TAT;TAC;CTG;CCG;CAG;CGT;CGC;CGA;ATG;ACG;AAG;AGT;AGC;AGA;GTG;GCG;GAG;GGT;GGC;GGA	CTT;CTC;CTA;CCT;CCC;CCA;CAT;CAC;CAA;ATT;ATC;ATA;ACT;ACC;ACA;AAT;AAC;AAA;GTT;GTC;GTA;GCT;GCC;GCA;GAT;GAC;GAA	L;S;C;R;G	F;L;S;Y;P;Q;R;M;T;K;V;A;E;G	L;P;H;Q;I;T;N;K;V;A;D;E	5	15	4
CTT	L	TTT;CTC;CTA;CTG;CCT;CAT;CGT;ATT;GTT	TTC;TTA;TTG;TCT;TAT;TGT;CCC;CCA;CCG;CAC;CAA;CAG;CGC;CGA;CGG;ATC;ATA;ATG;ACT;AAT;AGT;GTC;GTA;GTG;GCT;GAT;GGT	TCC;TCA;TCG;TAC;TGC;TGG;ACC;ACA;ACG;AAC;AAA;AAG;AGC;AGA;AGG;GCC;GCA;GCG;GAC;GAA;GAG;GGC;GGA;GGG	F;P;H;R;I;V	F;S;Y;C;P;H;Q;R;I;M;T;N;V;A;D;G	S;Y;C;W;T;N;K;R;A;D;E;G	6	16	3
CTC	L	TTC;CTT;CTA;CTG;CCC;CAC;CGC;ATC;GTC	TTT;TTA;TTG;TCC;TAC;TGC;CCT;CCA;CCG;CAT;CAA;CAG;CGT;CGA;CGG;ATT;ATA;ATG;ACC;AAC;AGC;GTT;GTA;GTG;GCC;GAC;GGC	TCT;TCA;TCG;TAT;TGT;TGG;ACT;ACA;ACG;AAT;AAA;AAG;AGT;AGA;AGG;GCT;GCA;GCG;GAT;GAA;GAG;GGT;GGA;GGG	F;P;H;R;I;V	F;S;Y;C;P;H;Q;R;I;M;T;N;V;A;D;G	S;Y;C;W;T;N;K;R;A;D;E;G	6	16	3
CTA	L	TTA;CTT;CTC;CTG;CCA;CAA;CGA;ATA;GTA	TTT;TTC;TTG;TCA;CCT;CCC;CCG;CAT;CAC;CAG;CGT;CGC;CGG;ATT;ATC;ATG;ACA;AAA;AGA;GTT;GTC;GTG;GCA;GAA;GGA	TCT;TCC;TCG;TAT;TAC;TGT;TGC;TGG;ACT;ACC;ACG;AAT;AAC;AAG;AGT;AGC;AGG;GCT;GCC;GCG;GAT;GAC;GAG;GGT;GGC;GGG	P;Q;R;I;V	F;S;P;H;Q;R;I;M;T;K;V;A;E;G	S;Y;C;W;T;N;K;R;A;D;E;G	5	14	5
CTG	L	TTG;CTT;CTC;CTA;CCG;CAG;CGG;ATG;GTG	TTT;TTC;TTA;TCG;TGG;CCT;CCC;CCA;CAT;CAC;CAA;CGT;CGC;CGA;ATT;ATC;ATA;ACG;AAG;AGG;GTT;GTC;GTA;GCG;GAG;GGG	TCT;TCC;TCA;TAT;TAC;TGT;TGC;ACT;ACC;ACA;AAT;AAC;AAA;AGT;AGC;AGA;GCT;GCC;GCA;GAT;GAC;GAA;GGT;GGC;GGA	P;Q;R;M;V	F;S;W;P;H;Q;R;I;T;K;V;A;E;G	S;Y;C;T;N;K;R;A;D;E;G	5	15	4
CCT	P	TCT;CTT;CCC;CCA;CCG;CAT;CGT;ACT;GCT	TTT;TCC;TCA;TCG;TAT;TGT;CTC;CTA;CTG;CAC;CAA;CAG;CGC;CGA;CGG;ATT;ACC;ACA;ACG;AAT;AGT;GTT;GCC;GCA;GCG;GAT;GGT	TTC;TTA;TTG;TAC;TGC;TGG;ATC;ATA;ATG;AAC;AAA;AAG;AGC;AGA;AGG;GTC;GTA;GTG;GAC;GAA;GAG;GGC;GGA;GGG	S;L;H;R;T;A	F;S;Y;C;L;H;Q;R;I;T;N;V;A;D;G	F;L;Y;C;W;I;M;N;K;S;R;V;D;E;G	6	15	4
CCC	P	TCC;CTC;CCT;CCA;CCG;CAC;CGC;ACC;GCC	TTC;TCT;TCA;TCG;TAC;TGC;CTT;CTA;CTG;CAT;CAA;CAG;CGT;CGA;CGG;ATC;ACT;ACA;ACG;AAC;AGC;GTC;GCT;GCA;GCG;GAC;GGC	TTT;TTA;TTG;TAT;TGT;TGG;ATT;ATA;ATG;AAT;AAA;AAG;AGT;AGA;AGG;GTT;GTA;GTG;GAT;GAA;GAG;GGT;GGA;GGG	S;L;H;R;T;A	F;S;Y;C;L;H;Q;R;I;T;N;V;A;D;G	F;L;Y;C;W;I;M;N;K;S;R;V;D;E;G	6	15	4
CCA	P	TCA;CTA;CCT;CCC;CCG;CAA;CGA;ACA;GCA	TTA;TCT;TCC;TCG;CTT;CTC;CTG;CAT;CAC;CAG;CGT;CGC;CGG;ATA;ACT;ACC;ACG;AAA;AGA;GTA;GCT;GCC;GCG;GAA;GGA	TTT;TTC;TTG;TAT;TAC;TGT;TGC;TGG;ATT;ATC;ATG;AAT;AAC;AAG;AGT;AGC;AGG;GTT;GTC;GTG;GAT;GAC;GAG;GGT;GGC;GGG	S;L;Q;R;T;A	L;S;H;Q;R;I;T;K;V;A;E;G	F;L;Y;C;W;I;M;N;K;S;R;V;D;E;G	6	12	7
CCG	P	TCG;CTG;CCT;CCC;CCA;CAG;CGG;ACG;GCG	TTG;TCT;TCC;TCA;TGG;CTT;CTC;CTA;CAT;CAC;CAA;CGT;CGC;CGA;ATG;ACT;ACC;ACA;AAG;AGG;GTG;GCT;GCC;GCA;GAG;GGG	TTT;TTC;TTA;TAT;TAC;TGT;TGC;ATT;ATC;ATA;AAT;AAC;AAA;AGT;AGC;AGA;GTT;GTC;GTA;GAT;GAC;GAA;GGT;GGC;GGA	S;L;Q;R;T;A	L;S;W;H;Q;R;M;T;K;V;A;E;G	F;L;Y;C;I;N;K;S;R;V;D;E;G	6	13	6
CAT	H	TAT;CTT;CCT;CAC;CAA;CAG;CGT;AAT;GAT	TTT;TCT;TAC;TGT;CTC;CTA;CTG;CCC;CCA;CCG;CGC;CGA;CGG;ATT;ACT;AAC;AAA;AAG;AGT;GTT;GCT;GAC;GAA;GAG;GGT	TTC;TTA;TTG;TCC;TCA;TCG;TGC;TGG;ATC;ATA;ATG;ACC;ACA;ACG;AGC;AGA;AGG;GTC;GTA;GTG;GCC;GCA;GCG;GGC;GGA;GGG	Y;L;P;Q;R;N;D	F;S;Y;C;L;P;R;I;T;N;K;V;A;D;E;G	F;L;S;C;W;I;M;T;R;V;A;G	7	17	2
CAC	H	TAC;CTC;CCC;CAT;CAA;CAG;CGC;AAC;GAC	TTC;TCC;TAT;TGC;CTT;CTA;CTG;CCT;CCA;CCG;CGT;CGA;CGG;ATC;ACC;AAT;AAA;AAG;AGC;GTC;GCC;GAT;GAA;GAG;GGC	TTT;TTA;TTG;TCT;TCA;TCG;TGT;TGG;ATT;ATA;ATG;ACT;ACA;ACG;AGT;AGA;AGG;GTT;GTA;GTG;GCT;GCA;GCG;GGT;GGA;GGG	Y;L;P;Q;R;N;D	F;S;Y;C;L;P;R;I;T;N;K;V;A;D;E;G	F;L;S;C;W;I;M;T;R;V;A;G	7	17	2
CAA	Q	CTA;CCA;CAT;CAC;CAG;CGA;AAA;GAA	TTA;TCA;TAT;TAC;CTT;CTC;CTG;CCT;CCC;CCG;CGT;CGC;CGG;ATA;ACA;AAT;AAC;AAG;AGA;GTA;GCA;GAT;GAC;GAG;GGA	TTT;TTC;TTG;TCT;TCC;TCG;TGT;TGC;TGG;ATT;ATC;ATG;ACT;ACC;ACG;AGT;AGC;AGG;GTT;GTC;GTG;GCT;GCC;GCG;GGT;GGC;GGG	L;P;H;R;K;E	L;S;Y;P;R;I;T;N;K;V;A;D;E;G	F;L;S;C;W;I;M;T;R;V;A;G	6	15	4
CAG	Q	CTG;CCG;CAT;CAC;CAA;CGG;AAG;GAG	TTG;TCG;TAT;TAC;TGG;CTT;CTC;CTA;CCT;CCC;CCA;CGT;CGC;CGA;ATG;ACG;AAT;AAC;AAA;AGG;GTG;GCG;GAT;GAC;GAA;GGG	TTT;TTC;TTA;TCT;TCC;TCA;TGT;TGC;ATT;ATC;ATA;ACT;ACC;ACA;AGT;AGC;AGA;GTT;GTC;GTA;GCT;GCC;GCA;GGT;GGC;GGA	L;P;H;R;K;E	L;S;Y;W;P;R;M;T;N;K;V;A;D;E;G	F;L;S;C;I;T;R;V;A;G	6	16	3
CGT	R	TGT;CTT;CCT;CAT;CGC;CGA;CGG;AGT;GGT	TTT;TCT;TAT;TGC;TGG;CTC;CTA;CTG;CCC;CCA;CCG;CAC;CAA;CAG;ATT;ACT;AAT;AGC;AGA;AGG;GTT;GCT;GAT;GGC;GGA;GGG	TTC;TTA;TTG;TCC;TCA;TCG;TAC;ATC;ATA;ATG;ACC;ACA;ACG;AAC;AAA;AAG;GTC;GTA;GTG;GCC;GCA;GCG;GAC;GAA;GAG	C;L;P;H;S;G	F;S;Y;C;W;L;P;H;Q;I;T;N;V;A;D;G	F;L;S;Y;I;M;T;N;K;V;A;D;E	6	16	3
CGC	R	TGC;CTC;CCC;CAC;CGT;CGA;CGG;AGC;GGC	TTC;TCC;TAC;TGT;TGG;CTT;CTA;CTG;CCT;CCA;CCG;CAT;CAA;CAG;ATC;ACC;AAC;AGT;AGA;AGG;GTC;GCC;GAC;GGT;GGA;GGG	TTT;TTA;TTG;TCT;TCA;TCG;TAT;ATT;ATA;ATG;ACT;ACA;ACG;AAT;AAA;AAG;GTT;GTA;GTG;GCT;GCA;GCG;GAT;GAA;GAG	C;L;P;H;S;G	F;S;Y;C;W;L;P;H;Q;I;T;N;V;A;D;G	F;L;S;Y;I;M;T;N;K;V;A;D;E	6	16	3
CGA	R	CTA;CCA;CAA;CGT;CGC;CGG;AGA;GGA	TTA;TCA;TGT;TGC;TGG;CTT;CTC;CTG;CCT;CCC;CCG;CAT;CAC;CAG;ATA;ACA;AAA;AGT;AGC;AGG;GTA;GCA;GAA;GGT;GGC;GGG	TTT;TTC;TTG;TCT;TCC;TCG;TAT;TAC;ATT;ATC;ATG;ACT;ACC;ACG;AAT;AAC;AAG;GTT;GTC;GTG;GCT;GCC;GCG;GAT;GAC;GAG	L;P;Q;G	L;S;C;W;P;H;Q;I;T;K;V;A;E;G	F;L;S;Y;I;M;T;N;K;V;A;D;E	4	14	5
CGG	R	TGG;CTG;CCG;CAG;CGT;CGC;CGA;AGG;GGG	TTG;TCG;TGT;TGC;CTT;CTC;CTA;CCT;CCC;CCA;CAT;CAC;CAA;ATG;ACG;AAG;AGT;AGC;AGA;GTG;GCG;GAG;GGT;GGC;GGA	TTT;TTC;TTA;TCT;TCC;TCA;TAT;TAC;ATT;ATC;ATA;ACT;ACC;ACA;AAT;AAC;AAA;GTT;GTC;GTA;GCT;GCC;GCA;GAT;GAC;GAA	W;L;P;Q;G	L;S;C;P;H;Q;M;T;K;V;A;E;G	F;L;S;Y;I;T;N;K;V;A;D;E	5	14	5
ATT	I	TTT;CTT;ATC;ATA;ATG;ACT;AAT;AGT;GTT	TTC;TTA;TTG;TCT;TAT;TGT;CTC;CTA;CTG;CCT;CAT;CGT;ACC;ACA;ACG;AAC;AAA;AAG;AGC;AGA;AGG;GTC;GTA;GTG;GCT;GAT;GGT	TCC;TCA;TCG;TAC;TGC;TGG;CCC;CCA;CCG;CAC;CAA;CAG;CGC;CGA;CGG;GCC;GCA;GCG;GAC;GAA;GAG;GGC;GGA;GGG	F;L;M;T;N;S;V	F;L;S;Y;C;P;H;R;T;N;K;V;A;D;G	S;Y;C;W;P;H;Q;R;A;D;E;G	7	16	3
ATC	I	TTC;CTC;ATT;ATA;ATG;ACC;AAC;AGC;GTC	TTT;TTA;TTG;TCC;TAC;TGC;CTT;CTA;CTG;CCC;CAC;CGC;ACT;ACA;ACG;AAT;AAA;AAG;AGT;AGA;AGG;GTT;GTA;GTG;GCC;GAC;GGC	TCT;TCA;TCG;TAT;TGT;TGG;CCT;CCA;CCG;CAT;CAA;CAG;CGT;CGA;CGG;GCT;GCA;GCG;GAT;GAA;GAG;GGT;GGA;GGG	F;L;M;T;N;S;V	F;L;S;Y;C;P;H;R;T;N;K;V;A;D;G	S;Y;C;W;P;H;Q;R;A;D;E;G	7	16	3
ATA	I	TTA;CTA;ATT;ATC;ATG;ACA;AAA;AGA;GTA	TTT;TTC;TTG;TCA;CTT;CTC;CTG;CCA;CAA;CGA;ACT;ACC;ACG;AAT;AAC;AAG;AGT;AGC;AGG;GTT;GTC;GTG;GCA;GAA;GGA	TCT;TCC;TCG;TAT;TAC;TGT;TGC;TGG;CCT;CCC;CCG;CAT;CAC;CAG;CGT;CGC;CGG;GCT;GCC;GCG;GAT;GAC;GAG;GGT;GGC;GGG	L;M;T;K;R;V	F;L;S;P;Q;R;T;N;K;V;A;E;G	S;Y;C;W;P;H;Q;R;A;D;E;G	6	14	5
ATG	M	TTG;CTG;ATT;ATC;ATA;ACG;AAG;AGG;GTG	TTT;TTC;TTA;TCG;TGG;CTT;CTC;CTA;CCG;CAG;CGG;ACT;ACC;ACA;AAT;AAC;AAA;AGT;AGC;AGA;GTT;GTC;GTA;GCG;GAG;GGG	TCT;TCC;TCA;TAT;TAC;TGT;TGC;CCT;CCC;CCA;CAT;CAC;CAA;CGT;CGC;CGA;GCT;GCC;GCA;GAT;GAC;GAA;GGT;GGC;GGA	L;I;T;K;R;V	F;L;S;W;P;Q;R;T;N;K;V;A;E;G	S;Y;C;P;H;Q;R;A;D;E;G	6	15	4
ACT	T	TCT;CCT;ATT;ACC;ACA;ACG;AAT;AGT;GCT	TTT;TCC;TCA;TCG;TAT;TGT;CTT;CCC;CCA;CCG;CAT;CGT;ATC;ATA;ATG;AAC;AAA;AAG;AGC;AGA;AGG;GTT;GCC;GCA;GCG;GAT;GGT	TTC;TTA;TTG;TAC;TGC;TGG;CTC;CTA;CTG;CAC;CAA;CAG;CGC;CGA;CGG;GTC;GTA;GTG;GAC;GAA;GAG;GGC;GGA;GGG	S;P;I;N;A	F;S;Y;C;L;P;H;R;I;M;N;K;V;A;D;G	F;L;Y;C;W;H;Q;R;V;D;E;G	5	16	3
ACC	T	TCC;CCC;ATC;ACT;ACA;ACG;AAC;AGC;GCC	TTC;TCT;TCA;TCG;TAC;TGC;CTC;CCT;CCA;CCG;CAC;CGC;ATT;ATA;ATG;AAT;AAA;AAG;AGT;AGA;AGG;GTC;GCT;GCA;GCG;GAC;GGC	TTT;TTA;TTG;TAT;TGT;TGG;CTT;CTA;CTG;CAT;CAA;CAG;CGT;CGA;CGG;GTT;GTA;GTG;GAT;GAA;GAG;GGT;GGA;GGG	S;P;I;N;A	F;S;Y;C;L;P;H;R;I;M;N;K;V;A;D;G	F;L;Y;C;W;H;Q;R;V;D;E;G	5	16	3
ACA	T	TCA;CCA;ATA;ACT;ACC;ACG;AAA;AGA;GCA	TTA;TCT;TCC;TCG;CTA;CCT;CCC;CCG;CAA;CGA;ATT;ATC;ATG;AAT;AAC;AAG;AGT;AGC;AGG;GTA;GCT;GCC;GCG;GAA;GGA	TTT;TTC;TTG;TAT;TAC;TGT;TGC;TGG;CTT;CTC;CTG;CAT;CAC;CAG;CGT;CGC;CGG;GTT;GTC;GTG;GAT;GAC;GAG;GGT;GGC;GGG	S;P;I;K;R;A	L;S;P;Q;R;I;M;N;K;V;A;E;G	F;L;Y;C;W;H;Q;R;V;D;E;G	6	13	6
ACG	T	TCG;CCG;ATG;ACT;ACC;ACA;AAG;AGG;GCG	TTG;TCT;TCC;TCA;TGG;CTG;CCT;CCC;CCA;CAG;CGG;ATT;ATC;ATA;AAT;AAC;AAA;AGT;AGC;AGA;GTG;GCT;GCC;GCA;GAG;GGG	TTT;TTC;TTA;TAT;TAC;TGT;TGC;CTT;CTC;CTA;CAT;CAC;CAA;CGT;CGC;CGA;GTT;GTC;GTA;GAT;GAC;GAA;GGT;GGC;GGA	S;P;M;K;R;A	L;S;W;P;Q;R;I;N;K;V;A;E;G	F;L;Y;C;H;Q;R;V;D;E;G	6	14	5
AAT	N	TAT;CAT;ATT;ACT;AAC;AAA;AAG;AGT;GAT	TTT;TCT;TAC;TGT;CTT;CCT;CAC;CAA;CAG;CGT;ATC;ATA;ATG;ACC;ACA;ACG;AGC;AGA;AGG;GTT;GCT;GAC;GAA;GAG;GGT	TTC;TTA;TTG;TCC;TCA;TCG;TGC;TGG;CTC;CTA;CTG;CCC;CCA;CCG;CGC;CGA;CGG;GTC;GTA;GTG;GCC;GCA;GCG;GGC;GGA;GGG	Y;H;I;T;K;S;D	F;S;Y;C;L;P;H;Q;R;I;M;T;V;A;D;E;G	F;L;S;C;W;P;R;V;A;G	7	18	1
AAC	N	TAC;CAC;ATC;ACC;AAT;AAA;AAG;AGC;GAC	TTC;TCC;TAT;TGC;CTC;CCC;CAT;CAA;CAG;CGC;ATT;ATA;ATG;ACT;ACA;ACG;AGT;AGA;AGG;GTC;GCC;GAT;GAA;GAG;GGC	TTT;TTA;TTG;TCT;TCA;TCG;TGT;TGG;CTT;CTA;CTG;CCT;CCA;CCG;CGT;CGA;CGG;GTT;GTA;GTG;GCT;GCA;GCG;GGT;GGA;GGG	Y;H;I;T;K;S;D	F;S;Y;C;L;P;H;Q;R;I;M;T;V;A;D;E;G	F;L;S;C;W;P;R;V;A;G	7	18	1
AAA	K	CAA;ATA;ACA;AAT;AAC;AAG;AGA;GAA	TTA;TCA;TAT;TAC;CTA;CCA;CAT;CAC;CAG;CGA;ATT;ATC;ATG;ACT;ACC;ACG;AGT;AGC;AGG;GTA;GCA;GAT;GAC;GAG;GGA	TTT;TTC;TTG;TCT;TCC;TCG;TGT;TGC;TGG;CTT;CTC;CTG;CCT;CCC;CCG;CGT;CGC;CGG;GTT;GTC;GTG;GCT;GCC;GCG;GGT;GGC;GGG	Q;I;T;N;R;E	L;S;Y;P;H;Q;R;I;M;T;V;A;D;E;G	F;L;S;C;W;P;R;V;A;G	6	16	3
AAG	K	CAG;ATG;ACG;AAT;AAC;AAA;AGG;GAG	TTG;TCG;TAT;TAC;TGG;CTG;CCG;CAT;CAC;CAA;CGG;ATT;ATC;ATA;ACT;ACC;ACA;AGT;AGC;AGA;GTG;GCG;GAT;GAC;GAA;GGG	TTT;TTC;TTA;TCT;TCC;TCA;TGT;TGC;CTT;CTC;CTA;CCT;CCC;CCA;CGT;CGC;CGA;GTT;GTC;GTA;GCT;GCC;GCA;GGT;GGC;GGA	Q;M;T;N;R;E	L;S;Y;W;P;H;Q;R;I;T;V;A;D;E;G	F;L;S;C;P;R;V;A;G	6	17	2
AGT	S	TGT;CGT;ATT;ACT;AAT;AGC;AGA;AGG;GGT	TTT;TCT;TAT;TGC;TGG;CTT;CCT;CAT;CGC;CGA;CGG;ATC;ATA;ATG;ACC;ACA;ACG;AAC;AAA;AAG;GTT;GCT;GAT;GGC;GGA;GGG	TTC;TTA;TTG;TCC;TCA;TCG;TAC;CTC;CTA;CTG;CCC;CCA;CCG;CAC;CAA;CAG;GTC;GTA;GTG;GCC;GCA;GCG;GAC;GAA;GAG	C;R;I;T;N;G	F;Y;C;W;L;P;H;R;I;M;T;N;K;V;A;D;G	F;L;Y;P;H;Q;V;A;D;E	6	17	2
AGC	S	TGC;CGC;ATC;ACC;AAC;AGT;AGA;AGG;GGC	TTC;TCC;TAC;TGT;TGG;CTC;CCC;CAC;CGT;CGA;CGG;ATT;ATA;ATG;ACT;ACA;ACG;AAT;AAA;AAG;GTC;GCC;GAC;GGT;GGA;GGG	TTT;TTA;TTG;TCT;TCA;TCG;TAT;CTT;CTA;CTG;CCT;CCA;CCG;CAT;CAA;CAG;GTT;GTA;GTG;GCT;GCA;GCG;GAT;GAA;GAG	C;R;I;T;N;G	F;Y;C;W;L;P;H;R;I;M;T;N;K;V;A;D;G	F;L;Y;P;H;Q;V;A;D;E	6	17	2
AGA	R	CGA;ATA;ACA;AAA;AGT;AGC;AGG;GGA	TTA;TCA;TGT;TGC;TGG;CTA;CCA;CAA;CGT;CGC;CGG;ATT;ATC;ATG;ACT;ACC;ACG;AAT;AAC;AAG;GTA;GCA;GAA;GGT;GGC;GGG	TTT;TTC;TTG;TCT;TCC;TCG;TAT;TAC;CTT;CTC;CTG;CCT;CCC;CCG;CAT;CAC;CAG;GTT;GTC;GTG;GCT;GCC;GCG;GAT;GAC;GAG	I;T;K;S;G	L;S;C;W;P;Q;I;M;T;N;K;V;A;E;G	F;L;S;Y;P;H;Q;V;A;D;E	5	15	4
AGG	R	TGG;CGG;ATG;ACG;AAG;AGT;AGC;AGA;GGG	TTG;TCG;TGT;TGC;CTG;CCG;CAG;CGT;CGC;CGA;ATT;ATC;ATA;ACT;ACC;ACA;AAT;AAC;AAA;GTG;GCG;GAG;GGT;GGC;GGA	TTT;TTC;TTA;TCT;TCC;TCA;TAT;TAC;CTT;CTC;CTA;CCT;CCC;CCA;CAT;CAC;CAA;GTT;GTC;GTA;GCT;GCC;GCA;GAT;GAC;GAA	W;M;T;K;S;G	L;S;C;P;Q;I;T;N;K;V;A;E;G	F;L;S;Y;P;H;Q;V;A;D;E	6	15	4
GTT	V	TTT;CTT;ATT;GTC;GTA;GTG;GCT;GAT;GGT	TTC;TTA;TTG;TCT;TAT;TGT;CTC;CTA;CTG;CCT;CAT;CGT;ATC;ATA;ATG;ACT;AAT;AGT;GCC;GCA;GCG;GAC;GAA;GAG;GGC;GGA;GGG	TCC;TCA;TCG;TAC;TGC;TGG;CCC;CCA;CCG;CAC;CAA;CAG;CGC;CGA;CGG;ACC;ACA;ACG;AAC;AAA;AAG;AGC;AGA;AGG	F;L;I;A;D;G	F;L;S;Y;C;P;H;R;I;M;T;N;A;D;E;G	S;Y;C;W;P;H;Q;R;T;N;K	6	16	3
GTC	V	TTC;CTC;ATC;GTT;GTA;GTG;GCC;GAC;GGC	TTT;TTA;TTG;TCC;TAC;TGC;CTT;CTA;CTG;CCC;CAC;CGC;ATT;ATA;ATG;ACC;AAC;AGC;GCT;GCA;GCG;GAT;GAA;GAG;GGT;GGA;GGG	TCT;TCA;TCG;TAT;TGT;TGG;CCT;CCA;CCG;CAT;CAA;CAG;CGT;CGA;CGG;ACT;ACA;ACG;AAT;AAA;AAG;AGT;AGA;AGG	F;L;I;A;D;G	F;L;S;Y;C;P;H;R;I;M;T;N;A;D;E;G	S;Y;C;W;P;H;Q;R;T;N;K	6	16	3
GTA	V	TTA;CTA;ATA;GTT;GTC;GTG;GCA;GAA;GGA	TTT;TTC;TTG;TCA;CTT;CTC;CTG;CCA;CAA;CGA;ATT;ATC;ATG;ACA;AAA;AGA;GCT;GCC;GCG;GAT;GAC;GAG;GGT;GGC;GGG	TCT;TCC;TCG;TAT;TAC;TGT;TGC;TGG;CCT;CCC;CCG;CAT;CAC;CAG;CGT;CGC;CGG;ACT;ACC;ACG;AAT;AAC;AAG;AGT;AGC;AGG	L;I;A;E;G	F;L;S;P;Q;R;I;M;T;K;A;D;E;G	S;Y;C;W;P;H;Q;R;T;N;K	5	14	5
GTG	V	TTG;CTG;ATG;GTT;GTC;GTA;GCG;GAG;GGG	TTT;TTC;TTA;TCG;TGG;CTT;CTC;CTA;CCG;CAG;CGG;ATT;ATC;ATA;ACG;AAG;AGG;GCT;GCC;GCA;GAT;GAC;GAA;GGT;GGC;GGA	TCT;TCC;TCA;TAT;TAC;TGT;TGC;CCT;CCC;CCA;CAT;CAC;CAA;CGT;CGC;CGA;ACT;ACC;ACA;AAT;AAC;AAA;AGT;AGC;AGA	L;M;A;E;G	F;L;S;W;P;Q;R;I;T;K;A;D;E;G	S;Y;C;P;H;Q;R;T;N;K	5	15	4
GCT	A	TCT;CCT;ACT;GTT;GCC;GCA;GCG;GAT;GGT	TTT;TCC;TCA;TCG;TAT;TGT;CTT;CCC;CCA;CCG;CAT;CGT;ATT;ACC;ACA;ACG;AAT;AGT;GTC;GTA;GTG;GAC;GAA;GAG;GGC;GGA;GGG	TTC;TTA;TTG;TAC;TGC;TGG;CTC;CTA;CTG;CAC;CAA;CAG;CGC;CGA;CGG;ATC;ATA;ATG;AAC;AAA;AAG;AGC;AGA;AGG	S;P;T;V;D;G	F;S;Y;C;L;P;H;R;I;T;N;V;D;E;G	F;L;Y;C;W;H;Q;R;I;M;N;K;S	6	15	4
GCC	A	TCC;CCC;ACC;GTC;GCT;GCA;GCG;GAC;GGC	TTC;TCT;TCA;TCG;TAC;TGC;CTC;CCT;CCA;CCG;CAC;CGC;ATC;ACT;ACA;ACG;AAC;AGC;GTT;GTA;GTG;GAT;GAA;GAG;GGT;GGA;GGG	TTT;TTA;TTG;TAT;TGT;TGG;CTT;CTA;CTG;CAT;CAA;CAG;CGT;CGA;CGG;ATT;ATA;ATG;AAT;AAA;AAG;AGT;AGA;AGG	S;P;T;V;D;G	F;S;Y;C;L;P;H;R;I;T;N;V;D;E;G	F;L;Y;C;W;H;Q;R;I;M;N;K;S	6	15	4
GCA	A	TCA;CCA;ACA;GTA;GCT;GCC;GCG;GAA;GGA	TTA;TCT;TCC;TCG;CTA;CCT;CCC;CCG;CAA;CGA;ATA;ACT;ACC;ACG;AAA;AGA;GTT;GTC;GTG;GAT;GAC;GAG;GGT;GGC;GGG	TTT;TTC;TTG;TAT;TAC;TGT;TGC;TGG;CTT;CTC;CTG;CAT;CAC;CAG;CGT;CGC;CGG;ATT;ATC;ATG;AAT;AAC;AAG;AGT;AGC;AGG	S;P;T;V;E;G	L;S;P;Q;R;I;T;K;V;D;E;G	F;L;Y;C;W;H;Q;R;I;M;N;K;S	6	12	7
GCG	A	TCG;CCG;ACG;GTG;GCT;GCC;GCA;GAG;GGG	TTG;TCT;TCC;TCA;TGG;CTG;CCT;CCC;CCA;CAG;CGG;ATG;ACT;ACC;ACA;AAG;AGG;GTT;GTC;GTA;GAT;GAC;GAA;GGT;GGC;GGA	TTT;TTC;TTA;TAT;TAC;TGT;TGC;CTT;CTC;CTA;CAT;CAC;CAA;CGT;CGC;CGA;ATT;ATC;ATA;AAT;AAC;AAA;AGT;AGC;AGA	S;P;T;V;E;G	L;S;W;P;Q;R;M;T;K;V;D;E;G	F;L;Y;C;H;Q;R;I;N;K;S	6	13	6
GAT	D	TAT;CAT;AAT;GTT;GCT;GAC;GAA;GAG;GGT	TTT;TCT;TAC;TGT;CTT;CCT;CAC;CAA;CAG;CGT;ATT;ACT;AAC;AAA;AAG;AGT;GTC;GTA;GTG;GCC;GCA;GCG;GGC;GGA;GGG	TTC;TTA;TTG;TCC;TCA;TCG;TGC;TGG;CTC;CTA;CTG;CCC;CCA;CCG;CGC;CGA;CGG;ATC;ATA;ATG;ACC;ACA;ACG;AGC;AGA;AGG	Y;H;N;V;A;E;G	F;S;Y;C;L;P;H;Q;R;I;T;N;K;V;A;G	F;L;S;C;W;P;R;I;M;T	7	17	2
GAC	D	TAC;CAC;AAC;GTC;GCC;GAT;GAA;GAG;GGC	TTC;TCC;TAT;TGC;CTC;CCC;CAT;CAA;CAG;CGC;ATC;ACC;AAT;AAA;AAG;AGC;GTT;GTA;GTG;GCT;GCA;GCG;GGT;GGA;GGG	TTT;TTA;TTG;TCT;TCA;TCG;TGT;TGG;CTT;CTA;CTG;CCT;CCA;CCG;CGT;CGA;CGG;ATT;ATA;ATG;ACT;ACA;ACG;AGT;AGA;AGG	Y;H;N;V;A;E;G	F;S;Y;C;L;P;H;Q;R;I;T;N;K;V;A;G	F;L;S;C;W;P;R;I;M;T	7	17	2
GAA	E	CAA;AAA;GTA;GCA;GAT;GAC;GAG;GGA	TTA;TCA;TAT;TAC;CTA;CCA;CAT;CAC;CAG;CGA;ATA;ACA;AAT;AAC;AAG;AGA;GTT;GTC;GTG;GCT;GCC;GCG;GGT;GGC;GGG	TTT;TTC;TTG;TCT;TCC;TCG;TGT;TGC;TGG;CTT;CTC;CTG;CCT;CCC;CCG;CGT;CGC;CGG;ATT;ATC;ATG;ACT;ACC;ACG;AGT;AGC;AGG	Q;K;V;A;D;G	L;S;Y;P;H;Q;R;I;T;N;K;V;A;G	F;L;S;C;W;P;R;I;M;T	6	15	4
GAG	E	CAG;AAG;GTG;GCG;GAT;GAC;GAA;GGG	TTG;TCG;TAT;TAC;TGG;CTG;CCG;CAT;CAC;CAA;CGG;ATG;ACG;AAT;AAC;AAA;AGG;GTT;GTC;GTA;GCT;GCC;GCA;GGT;GGC;GGA	TTT;TTC;TTA;TCT;TCC;TCA;TGT;TGC;CTT;CTC;CTA;CCT;CCC;CCA;CGT;CGC;CGA;ATT;ATC;ATA;ACT;ACC;ACA;AGT;AGC;AGA	Q;K;V;A;D;G	L;S;Y;W;P;H;Q;R;M;T;N;K;V;A;G	F;L;S;C;P;R;I;T	6	16	3
GGT	G	TGT;CGT;AGT;GTT;GCT;GAT;GGC;GGA;GGG	TTT;TCT;TAT;TGC;TGG;CTT;CCT;CAT;CGC;CGA;CGG;ATT;ACT;AAT;AGC;AGA;AGG;GTC;GTA;GTG;GCC;GCA;GCG;GAC;GAA;GAG	TTC;TTA;TTG;TCC;TCA;TCG;TAC;CTC;CTA;CTG;CCC;CCA;CCG;CAC;CAA;CAG;ATC;ATA;ATG;ACC;ACA;ACG;AAC;AAA;AAG	C;R;S;V;A;D	F;S;Y;C;W;L;P;H;R;I;T;N;V;A;D;E	F;L;S;Y;P;H;Q;I;M;T;N;K	6	16	3
GGC	G	TGC;CGC;AGC;GTC;GCC;GAC;GGT;GGA;GGG	TTC;TCC;TAC;TGT;TGG;CTC;CCC;CAC;CGT;CGA;CGG;ATC;ACC;AAC;AGT;AGA;AGG;GTT;GTA;GTG;GCT;GCA;GCG;GAT;GAA;GAG	TTT;TTA;TTG;TCT;TCA;TCG;TAT;CTT;CTA;CTG;CCT;CCA;CCG;CAT;CAA;CAG;ATT;ATA;ATG;ACT;ACA;ACG;AAT;AAA;AAG	C;R;S;V;A;D	F;S;Y;C;W;L;P;H;R;I;T;N;V;A;D;E	F;L;S;Y;P;H;Q;I;M;T;N;K	6	16	3
GGA	G	CGA;AGA;GTA;GCA;GAA;GGT;GGC;GGG	TTA;TCA;TGT;TGC;TGG;CTA;CCA;CAA;CGT;CGC;CGG;ATA;ACA;AAA;AGT;AGC;AGG;GTT;GTC;GTG;GCT;GCC;GCG;GAT;GAC;GAG	TTT;TTC;TTG;TCT;TCC;TCG;TAT;TAC;CTT;CTC;CTG;CCT;CCC;CCG;CAT;CAC;CAG;ATT;ATC;ATG;ACT;ACC;ACG;AAT;AAC;AAG	R;V;A;E	L;S;C;W;P;Q;R;I;T;K;V;A;D;E	F;L;S;Y;P;H;Q;I;M;T;N;K	4	14	5
GGG	G	TGG;CGG;AGG;GTG;GCG;GAG;GGT;GGC;GGA	TTG;TCG;TGT;TGC;CTG;CCG;CAG;CGT;CGC;CGA;ATG;ACG;AAG;AGT;AGC;AGA;GTT;GTC;GTA;GCT;GCC;GCA;GAT;GAC;GAA	TTT;TTC;TTA;TCT;TCC;TCA;TAT;TAC;CTT;CTC;CTA;CCT;CCC;CCA;CAT;CAC;CAA;ATT;ATC;ATA;ACT;ACC;ACA;AAT;AAC;AAA	W;R;V;A;E	L;S;C;P;Q;R;M;T;K;V;A;D;E	F;L;S;Y;P;H;Q;I;T;N;K	5	14	5
