# Supplementary material for: Increased RNA virus population diversity improves adaptability
Source: Sci Rep. 2021 Mar 25;11:6824. doi: 10.1038/s41598-021-86375-z (PMC7994910; doi:10.1038/s41598-021-86375-z)
Supplement: Supplementary file 3 — Supplementary Table S2. [file 41598_2021_86375_MOESM3_ESM.csv]

Table S2: Mutations in libraries identified by Sanger sequencing
Library	Clone	Mutation
1	1	GA223CG
1	2	None
1	3	None
1	4	None
1	5	CGA1993GAC, GC2267TT, CTC2464GTT
1	6	C944G
1	7	ACC2092CGA, TT2213CG, CG2239TT
1	8	GCT199AAA
1	9	None
2	1	TA1499GC
2	2	CAA1696AGT, G1720T, A1722C
2	3	AA154TC, AT274GG, CTA574GGC
2	4	AG335TC
2	5	A488C
2	6	None
2	7	A1788T, AGC2401GGG
2	8	G1552C
2	9	TCA1480GCG
2	10	A427G, GGG988CCC
2	11	TG737GT
2	12	None
2	13	None
3	1	ATG2242GCT
3	2	A943C
3	3	T1909G
3	4	AA490CC
3	5	A1759C
3	6	None
3	7	T1352C, ACC1759CAA
3	8	G2065A
3	9	C682T
3	10	AAC2494CCA
3	12	None
3	13	TCC112CGA
3	14	G1361T
3	15	None
3	16	delCC272, A351C, A1884G
3	17	C2050A, A2163T
3	18	None
3	19	GT1409AC, GA1603TG, CAT2431GTA
