# Supplementary material for: Increased RNA virus population diversity improves adaptability
Source: Sci Rep. 2021 Mar 25;11:6824. doi: 10.1038/s41598-021-86375-z (PMC7994910; doi:10.1038/s41598-021-86375-z)
Supplement: Supplementary file 4 — Supplementary Table S3. [file 41598_2021_86375_MOESM4_ESM.xlsx]

## Sheet: NGS summary
Table S3: NGS summary statistics
All mutations								Remove single mutations
	Mut Lib1	Mut Lib2	Mut Lib3	WT Lib					Mut Lib1	Mut Lib2	Mut Lib3	WT Lib
total.codons	497286452	673187430	577982227	897496280				total.codons	497010885	672857200	577704932	897270190
average.codon.coverage	584355	791055	679180	1.05464e+06				average.codon.coverage	584032	790667	678854	1.05437e+06
min.codon.coverage	415230	601443	514953	828146				min.codon.coverage	415006	601195	514693	827993
mutant.codons	888554	1024958	829338	228472				mutant.codons	612987	694728	552043	2382
mutant.codon.rate	0.00178681	0.00152254	0.00143488	0.000254566				mutant.codon.rate	0.00123335	0.0010325	0.00095558	2.65472e-06
codon.mutant.per.genome	1.52	1.3	1.22	0.217				codon.mutant.per.genome	1.04958	0.878661	0.813198	0.00225917
avg.genomes	584355	791055	679180	1.05464e+06				avg.genomes	584032	790667	678854	1.05437e+06
fraction.possible.codons.observed	0.955515	0.925391	0.927033	0.136907				fraction.possible.codons.observed	0.813329	0.783933	0.785239	0.0267286
fraction.possible.aa.observed	0.992	0.986	0.985	0.29				fraction.possible.aa.observed	0.957202	0.944771	0.945575	0.0699487
mut.rate	0.00358079	0.00301974	0.00282172	0.000258417				mut.rate	0.00302833	0.00253044	0.00234308	5.41643e-06
rate.single	0.000554141	0.000490547	0.000479764	0.000251876				rate.single	NA	NA	NA	NA
rate.double	0.000671343	0.000566799	0.000523411	1.41839e-06				rate.double	0.000671716	0.000567077	0.000523662	1.1769e-06
rate.triple	0.00056132	0.000465199	0.000431711	1.23455e-06				rate.triple	0.000561632	0.000465427	0.000431918	1.02087e-06
Relative rates								Relative rates
mut.rate	13.8566	11.6856	10.9193					mut.rate	559.1	467.178	432.587
rate.single	2.20005	1.94757	1.90476					rate.single	NA	NA	NA
rate.double	473.314	399.607	369.017					rate.double	570.749	481.839	444.949
rate.triple	454.678	376.818	349.692					rate.triple	550.148	455.91	423.086
