# Supplementary material for: Increased RNA virus population diversity improves adaptability
Source: Sci Rep. 2021 Mar 25;11:6824. doi: 10.1038/s41598-021-86375-z (PMC7994910; doi:10.1038/s41598-021-86375-z)
Supplement: Supplementary file 5 — Supplementary Table S4. [file 41598_2021_86375_MOESM5_ESM.csv]

Table S4: Viral titers during experimental evolution
Population	Line	Passage	Temperature	Input (PFUs)	Surviving (PFUs)	Fraction_Surviving
WT	1	1	43	1.11E+06	1470	1.32E-03
WT	2	1	43	1.07E+06	2140	2.00E-03
WT	3	1	43	9.15E+05	1020	1.11E-03
WT	1	2	44	6.15E+05	90	1.46E-04
WT	2	2	44	6.93E+05	300	4.33E-04
WT	3	2	44	7.93E+05	1560	1.97E-03
WT	1	3	45	1.45E+06	240	1.66E-04
WT	2	3	45	2.45E+06	140	5.71E-05
WT	3	3	45	2.65E+06	190	7.17E-05
WT	1	4	45	3.45E+06	1400	4.06E-04
WT	2	4	45	3.88E+06	185	4.77E-05
WT	3	4	45	3.58E+06	5	1.40E-06
WT	1	5	45	6.83E+06	57500	8.42E-03
WT	2	5	45	8.23E+06	8000	9.72E-04
WT	3	5	45	8.45E+06	130	1.54E-05
WT	1	6	45	2.20E+06	1050	4.77E-04
WT	2	6	45	3.85E+06	910	2.36E-04
WT	3	6	45	2.70E+06	1180	4.37E-04
WT	1	7	45	9.00E+06	720	8.00E-05
WT	2	7	45	4.40E+06	68	1.55E-05
WT	3	7	45	1.45E+06	1590	1.10E-03
WT	1	8	45	2.60E+06	1510	5.81E-04
WT	2	8	45	2.40E+06	1560	6.50E-04
WT	3	8	45	2.05E+06	1170	5.71E-04
WT	1	9	45	1.95E+06	730	3.74E-04
WT	2	9	45	3.50E+06	986	2.82E-04
WT	3	9	45	1.20E+06	210	1.75E-04
WT	1	10	45	1.25E+06	2350	1.88E-03
WT	2	10	45	1.64E+06	1680	1.02E-03
WT	3	10	45	5.80E+05	1380	2.38E-03
HiDiv	1	1	43	4.95E+05	1050	2.12E-03
HiDiv	2	1	43	4.60E+05	1350	2.93E-03
HiDiv	3	1	43	5.05E+05	1630	3.23E-03
HiDiv	1	2	44	8.48E+05	2000	2.36E-03
HiDiv	2	2	44	6.75E+05	530	7.85E-04
HiDiv	3	2	44	8.00E+05	730	9.13E-04
HiDiv	1	3	45	2.58E+06	290	1.12E-04
HiDiv	2	3	45	2.38E+06	300	1.26E-04
HiDiv	3	3	45	1.38E+06	130	9.42E-05
HiDiv	1	4	45	1.45E+06	1550	1.07E-03
HiDiv	2	4	45	2.63E+06	4200	1.60E-03
HiDiv	3	4	45	2.15E+06	5000	2.33E-03
HiDiv	1	5	45	9.05E+06	2600	2.87E-04
HiDiv	2	5	45	8.63E+06	8200	9.50E-04
HiDiv	3	5	45	5.80E+06	1125	1.94E-04
HiDiv	1	6	45	2.50E+06	420	1.68E-04
HiDiv	2	6	45	2.60E+06	1000	3.85E-04
HiDiv	3	6	45	1.75E+06	1470	8.40E-04
HiDiv	1	7	45	6.95E+06	2210	3.18E-04
HiDiv	2	7	45	9.00E+05	2850	3.17E-03
HiDiv	3	7	45	5.60E+05	1170	2.09E-03
HiDiv	1	8	45	2.85E+06	3000	1.05E-03
HiDiv	2	8	45	5.00E+06	3500	7.00E-04
HiDiv	3	8	45	3.00E+06	3700	1.23E-03
HiDiv	1	9	45	2.65E+06	1865	7.04E-04
HiDiv	2	9	45	1.40E+06	490	3.50E-04
HiDiv	3	9	45	1.00E+06	2635	2.64E-03
HiDiv	1	10	45	5.25E+05	2790	5.31E-03
HiDiv	2	10	45	1.20E+05	650	5.42E-03
HiDiv	3	10	45	9.90E+05	2140	2.16E-03
