# Supplementary material for: Increased RNA virus population diversity improves adaptability
Source: Sci Rep. 2021 Mar 25;11:6824. doi: 10.1038/s41598-021-86375-z (PMC7994910; doi:10.1038/s41598-021-86375-z)
Supplement: Supplementary file 6 — Supplementary Table S5. [file 41598_2021_86375_MOESM6_ESM.csv]

Table S5: Comparison of resistance to thermal inactivation of the evolved passage 10 populations
Population	Passage	Line	Temperature	Input (PFU)	Suriving (PFU)	Fraction_Surviving
HiDiv	0	1	45	120000	1	8.33E-06
HiDiv	0	1	45	120000	1	8.33E-06
HiDiv	0	1	45	120000	1	8.33E-06
HiDiv	0	2	45	360000	2	1.67E-05
HiDiv	0	2	45	360000	3	2.50E-05
HiDiv	0	2	45	360000	1	8.33E-06
HiDiv	0	3	45	260000	1	8.33E-06
HiDiv	0	3	45	260000	2	1.67E-05
HiDiv	0	3	45	260000	1	8.33E-06
WT	0	1	45	270000	4	3.33E-05
WT	0	1	45	270000	2	1.67E-05
WT	0	1	45	270000	9	7.50E-05
WT	0	2	45	270000	5	4.17E-05
WT	0	2	45	270000	2	1.67E-05
WT	0	2	45	270000	3	2.50E-05
WT	0	3	45	270000	1	8.33E-06
WT	0	3	45	270000	6	5.00E-05
WT	0	3	45	270000	4	3.33E-05
HiDiv	10	1	45	160000	35000	2.92E-01
HiDiv	10	1	45	160000	41000	3.42E-01
HiDiv	10	1	45	160000	28000	2.33E-01
HiDiv	10	2	45	100000	13400	1.12E-01
HiDiv	10	2	45	100000	16000	1.33E-01
HiDiv	10	2	45	100000	9700	8.08E-02
HiDiv	10	3	45	250000	64000	5.33E-01
HiDiv	10	3	45	250000	41000	3.42E-01
HiDiv	10	3	45	250000	52000	4.33E-01
WT	10	1	45	290000	850	7.08E-03
WT	10	1	45	290000	650	5.42E-03
WT	10	1	45	290000	820	6.83E-03
WT	10	2	45	265000	740	6.17E-03
WT	10	2	45	265000	690	5.75E-03
WT	10	2	45	265000	670	5.58E-03
WT	10	3	45	245000	980	8.17E-03
WT	10	3	45	245000	1010	8.42E-03
WT	10	3	45	245000	2800	2.33E-02
HiDiv	0	1	47	120000	1	8.33E-06
HiDiv	0	1	47	120000	1	8.33E-06
HiDiv	0	1	47	120000	1	8.33E-06
HiDiv	0	2	47	360000	1	8.33E-06
HiDiv	0	2	47	360000	1	1.67E-05
HiDiv	0	2	47	360000	2	8.33E-06
HiDiv	0	3	47	260000	1	8.33E-06
HiDiv	0	3	47	260000	1	8.33E-06
HiDiv	0	3	47	260000	1	8.33E-06
WT	0	1	47	270000	1	8.33E-06
WT	0	1	47	270000	1	8.33E-06
WT	0	1	47	270000	1	8.33E-06
WT	0	2	47	270000	1	8.33E-06
WT	0	2	47	270000	1	8.33E-06
WT	0	2	47	270000	1	8.33E-06
WT	0	3	47	270000	1	8.33E-06
WT	0	3	47	270000	1	8.33E-06
WT	0	3	47	270000	1	8.33E-06
HiDiv	10	1	47	160000	280	2.33E-03
HiDiv	10	1	47	160000	320	2.67E-03
HiDiv	10	1	47	160000	230	1.92E-03
HiDiv	10	2	47	100000	135	1.13E-03
HiDiv	10	2	47	100000	210	1.75E-03
HiDiv	10	2	47	100000	190	1.58E-03
HiDiv	10	3	47	250000	350	2.92E-03
HiDiv	10	3	47	250000	440	3.67E-03
HiDiv	10	3	47	250000	390	3.25E-03
WT	10	1	47	290000	3	2.50E-05
WT	10	1	47	290000	2	1.67E-05
WT	10	1	47	290000	2	1.67E-05
WT	10	2	47	265000	2	1.67E-05
WT	10	2	47	265000	5	4.17E-05
WT	10	2	47	265000	1	8.33E-06
WT	10	3	47	245000	3	2.50E-05
WT	10	3	47	245000	1	8.33E-06
WT	10	3	47	245000	5	8.33E-06
