# Supplementary material for: Increased RNA virus population diversity improves adaptability
Source: Sci Rep. 2021 Mar 25;11:6824. doi: 10.1038/s41598-021-86375-z (PMC7994910; doi:10.1038/s41598-021-86375-z)
Supplement: Supplementary file 7 — Supplementary Table S6. [file 41598_2021_86375_MOESM7_ESM.xlsx]

## Sheet: Table S6
Table S6: Mutations identified evolved passage 5 and passage 10 populations
					Passage 5							Passage 10
					Mock WT	WT			HiDiv			Mock WT	WT			HiDiv
Viral Protein	Wildtype AA	CDS site	Mutant AA	Protein Position	1	1	2	3	1	2	3	1	1	2	3	1	2	3	wildtype codon	mutated codon	# of changes	Frequency	Secondary Stucture	Capsid Position
VP4	G	51	S	51														x	GGC	AGC	1	1	helix	surface
VP2	G	162	R/W	93													x		GGG	AGG/TGG	1	~0.5/0.5	helix	interface
	H	187	R	118													x		CAC	CGC	1	1	loop	core
	L	206	P	137					x		x								CTA	CCC	2	1	loop	interface
	D	207	S	138					x							x	x		GAC	TCG	3	1	loop	interface
	P	280	R	211						x							x		CCT	CGT	1	0.5	loop	interface
VP3	N	395	H	63		x	x						x	x					AAC	CAC	1	1	helix	core
	A	512	T	180		x	x						x	x	x		x	x	GCT	ACT	1	1	loop	interface
	Q	566	L	234	x							x							CAA	CTA	1	1	loop	interface
VP1	A	576	T	6											x				GCG	ACG	1	1	loop	Not in PDB:4gb3
	A	576	V	6					x							x	x		GCG	GTA	2	1	loop	Not in PDB:4gb3
	I	581	K	11		x	x						x						ATA	AAA	1	1	loop	interface
	I	581	M	11				x		x					x				ATA	ATG	1	1	loop	interface
	I	581	T	11					x	x	x			x		x	x	x	ATA	ACA	1	1	loop	interface
	G	589	S	19						x							x		GGT	AGT	1	0.5	loop	surface
	E	596	G	26					x							x	x		GAA	GGA	1	1	loop	interface
	I	634	V	64						x									ATA	GTA	1	1	helix	interface
	F	646	Y	76		x	x						x	x					TTT	TAT	1	1	strand	interface
	I	711	V	141				x		x					x		x		ATT	GTT	1	1	strand	core
	V	720	I	150						x									GTA	ATA	1	0.5	loop	surface.external
	Q	824	G	254				x		x					x			x	CAA	GGG	3/2	1	loop	interface
	K	827	R	257								x							AAG	AGG	1	1	loop	interface
	K	829	Q	259					x							x			AAG	CAG	1	1	loop	surface
