# Supplementary material for: Increased RNA virus population diversity improves adaptability
Source: Sci Rep. 2021 Mar 25;11:6824. doi: 10.1038/s41598-021-86375-z (PMC7994910; doi:10.1038/s41598-021-86375-z)
Supplement: Supplementary file 8 — Supplementary Table S7. [file 41598_2021_86375_MOESM8_ESM.csv]

Table S7: Structural and variability information for the CVB3 capsid
AApos	indiv_prot	prot_position	pos	codon	AA	Enterovirus B Entropy	SS_class	structural_position	Mutated	Mutated in 2 lines
1	4	1	777	ATG	M	0	loop	NA	0	0
2	4	2	780	GGA	G	0	loop	interface	0	0
3	4	3	783	GCT	A	0.059	loop	surface.internal	0	0
4	4	4	786	CAA	Q	0.083	strand	interface	0	0
5	4	5	789	GTA	V	0	strand	interface	0	0
6	4	6	792	TCA	S	0	strand	surface.internal	0	0
7	4	7	795	ACG	T	0.024	strand	surface.internal	0	0
8	4	8	798	CAA	Q	0.024	loop	interface	0	0
9	4	9	801	AAG	K	0	loop	interface	0	0
10	4	10	804	ACT	T	0.114	loop	interface	0	0
11	4	11	807	GGG	G	0	loop	surface.internal	0	0
12	4	12	810	GCA	A	0.114	loop	NA	0	0
13	4	13	813	CAT	H	0	loop	NA	0	0
14	4	14	816	GAG	E	0.024	loop	NA	0	0
15	4	15	819	ACC	T	0.118	loop	NA	0	0
16	4	16	822	AGG	R	0.909	loop	NA	0	0
17	4	17	825	CTG	L	0.405	loop	NA	0	0
18	4	18	828	AAT	N	0.913	loop	NA	0	0
19	4	19	831	GCT	A	0.163	loop	NA	0	0
20	4	20	834	AGC	S	0.893	loop	NA	0	0
21	4	21	837	GGC	G	0.222	loop	NA	0	0
22	4	22	840	AAT	N	0.545	loop	NA	0	0
23	4	23	843	TCC	S	0.09	loop	NA	0	0
24	4	24	846	ATC	I	0.715	loop	NA	0	0
25	4	25	849	ATT	I	0.143	loop	interface	0	0
26	4	26	852	CAC	H	0.151	strand	surface.internal	0	0
27	4	27	855	TAC	Y	0.09	strand	interface	0	0
28	4	28	858	ACA	T	0	strand	interface	0	0
29	4	29	861	AAT	N	0.099	strand	interface	0	0
30	4	30	864	ATT	I	0.09	loop	interface	0	0
31	4	31	867	AAT	N	0.048	loop	interface	0	0
32	4	32	870	TAT	Y	0.349	loop	interface	0	0
33	4	33	873	TAC	Y	0.024	loop	interface	0	0
34	4	34	876	AAG	K	0.09	loop	interface	0	0
35	4	35	879	GAT	D	0.048	loop	interface	0	0
36	4	36	882	GCC	A	0.281	helix	interface	0	0
37	4	37	885	GCA	A	0.024	helix	interface	0	0
38	4	38	888	TCC	S	0.024	helix	interface	0	0
39	4	39	891	AAC	N	0.286	loop	interface	0	0
40	4	40	894	TCA	S	0.305	loop	interface	0	0
41	4	41	897	GCC	A	0.573	loop	interface	0	0
42	4	42	900	AAT	N	0.431	loop	interface	0	0
43	4	43	903	CGG	R	0.024	loop	interface	0	0
44	4	44	906	CAG	Q	0.024	loop	interface	0	0
45	4	45	909	GAT	D	0.341	loop	interface	0	0
46	4	46	912	TTC	F	0.36	loop	interface	0	0
47	4	47	915	ACT	T	1.12	loop	interface	0	0
48	4	48	918	CAA	Q	0.024	loop	interface	0	0
49	4	49	921	GAC	D	0.048	loop	interface	0	0
50	4	50	924	CCG	P	0	helix	interface	0	0
51	4	51	927	GGC	G	0.723	helix	surface.external	1	0
52	4	52	930	AAG	K	0.048	helix	interface	0	0
53	4	53	933	TTC	F	0.024	loop	interface	0	0
54	4	54	936	ACA	T	0.024	loop	interface	0	0
55	4	55	939	GAA	E	0.263	loop	interface	0	0
56	4	56	942	CCA	P	0	loop	interface	0	0
57	4	57	945	GTG	V	0.568	strand	interface	0	0
58	4	58	948	AAA	K	0.128	loop	interface	0	0
59	4	59	951	GAT	D	0	loop	interface	0	0
60	4	60	954	ATC	I	0.869	loop	surface.internal	0	0
61	4	61	957	ATG	M	0	loop	interface	0	0
62	4	62	960	ATT	I	0.566	loop	surface.internal	0	0
63	4	63	963	AAA	K	0	loop	interface	0	0
64	4	64	966	TCA	S	0.436	loop	interface	0	0
65	4	65	969	CTA	L	0.641	loop	interface	0	0
66	4	66	972	CCA	P	0	loop	interface	0	0
67	4	67	975	GCT	A	0.024	loop	interface	0	0
68	4	68	978	CTC	L	0	loop	interface	0	0
69	4	69	981	AAC	N	0	loop	interface	0	0
70	2	1	984	TCC	S	0	loop	NA	0	0
71	2	2	987	CCC	P	0	loop	NA	0	0
72	2	3	990	ACA	T	0.672	loop	NA	0	0
73	2	4	993	GTA	V	0.686	loop	NA	0	0
74	2	5	996	GAG	E	0	loop	NA	0	0
75	2	6	999	GAG	E	0.024	loop	NA	0	0
76	2	7	1002	TGC	C	0.024	loop	NA	0	0
77	2	8	1005	GGA	G	0	loop	interface	0	0
78	2	9	1008	TAC	Y	0.23	loop	interface	0	0
79	2	10	1011	AGT	S	0	loop	interface	0	0
80	2	11	1014	GAC	D	0	loop	interface	0	0
81	2	12	1017	AGG	R	0	loop	interface	0	0
82	2	13	1020	GCG	A	0.114	loop	interface	0	0
83	2	14	1023	AGA	R	0	strand	interface	0	0
84	2	15	1026	TCA	S	0.048	strand	interface	0	0
85	2	16	1029	ATC	I	0.569	strand	interface	0	0
86	2	17	1032	ACA	T	0	strand	interface	0	0
87	2	18	1035	TTA	L	0.233	loop	interface	0	0
88	2	19	1038	GGT	G	0.024	loop	interface	0	0
89	2	20	1041	AAC	N	0	loop	interface	0	0
90	2	21	1044	TCC	S	0	loop	interface	0	0
91	2	22	1047	ACC	T	0	strand	interface	0	0
92	2	23	1050	ATA	I	0	strand	interface	0	0
93	2	24	1053	ACG	T	0	strand	interface	0	0
94	2	25	1056	ACT	T	0.043	strand	interface	0	0
95	2	26	1059	CAG	Q	0	loop	interface	0	0
96	2	27	1062	GAA	E	0	loop	surface.external	0	0
97	2	28	1065	TGC	C	0.724	loop	core	0	0
98	2	29	1068	GCC	A	0	loop	interface	0	0
99	2	30	1071	AAC	N	0	loop	interface	0	0
100	2	31	1074	GTG	V	0	loop	interface	0	0
101	2	32	1077	GTG	V	0.071	strand	interface	0	0
102	2	33	1080	GTG	V	0.066	strand	interface	0	0
103	2	34	1083	GGC	G	0.641	loop	core	0	0
104	2	35	1086	TAT	Y	0	loop	interface	0	0
105	2	36	1089	GGA	G	0.024	loop	surface.internal	0	0
106	2	37	1092	GTA	V	1.362	loop	interface	0	0
107	2	38	1095	TGG	W	0	loop	interface	0	0
108	2	39	1098	CCA	P	0.024	loop	core	0	0
109	2	40	1101	GAT	D	1.758	loop	surface.internal	0	0
110	2	41	1104	TAT	Y	0	loop	surface.internal	0	0
111	2	42	1107	CTA	L	0	loop	interface	0	0
112	2	43	1110	AAG	K	1.536	loop	interface	0	0
113	2	44	1113	GAT	D	0.071	helix	interface	0	0
114	2	45	1116	AGT	S	1.619	helix	interface	0	0
115	2	46	1119	GAG	E	0.236	helix	interface	0	0
116	2	47	1122	GCA	A	0.024	loop	interface	0	0
117	2	48	1125	ACA	T	0.122	loop	interface	0	0
118	2	49	1128	GCA	A	0.099	loop	interface	0	0
119	2	50	1131	GAG	E	0.331	loop	interface	0	0
120	2	51	1134	GAC	D	0.048	loop	interface	0	0
121	2	52	1137	CAA	Q	0.107	loop	interface	0	0
122	2	53	1140	CCG	P	0.024	loop	interface	0	0
123	2	54	1143	ACC	T	0.071	strand	interface	0	0
124	2	55	1146	CAA	Q	0.119	loop	surface.internal	0	0
125	2	56	1149	CCA	P	0.024	loop	interface	0	0
126	2	57	1152	GAC	D	0.024	helix	interface	0	0
127	2	58	1155	GTT	V	0.043	helix	interface	0	0
128	2	59	1158	GCC	A	0.024	helix	interface	0	0
129	2	60	1161	ACA	T	0.066	loop	core	0	0
130	2	61	1164	TGT	C	0	loop	core	0	0
131	2	62	1167	AGG	R	0.024	loop	interface	0	0
132	2	63	1170	TTC	F	0	loop	core	0	0
133	2	64	1173	TAT	Y	0	strand	interface	0	0
134	2	65	1176	ACC	T	0	strand	interface	0	0
135	2	66	1179	CTT	L	0.043	loop	core	0	0
136	2	67	1182	GAC	D	0.937	loop	interface	0	0
137	2	68	1185	TCT	S	0	loop	interface	0	0
138	2	69	1188	GTG	V	0.334	strand	surface.external	0	0
139	2	70	1191	CAA	Q	1.751	strand	surface.external	0	0
140	2	71	1194	TGG	W	0	strand	core	0	0
141	2	72	1197	CAG	Q	1.105	loop	surface.external	0	0
142	2	73	1200	AAA	K	1.248	loop	surface.external	0	0
143	2	74	1203	ACC	T	1.849	loop	surface.external	0	0
144	2	75	1206	TCA	S	0	loop	core	0	0
145	2	76	1209	CCA	P	1.462	loop	surface.external	0	0
146	2	77	1212	GGA	G	0	loop	core	0	0
147	2	78	1215	TGG	W	0.024	strand	core	0	0
148	2	79	1218	TGG	W	0	strand	core	0	0
149	2	80	1221	TGG	W	0.024	strand	core	0	0
150	2	81	1224	AAG	K	0	strand	interface	0	0
151	2	82	1227	CTG	L	0.43	helix	core	0	0
152	2	83	1230	CCC	P	0.048	helix	core	0	0
153	2	84	1233	GAT	D	0.772	helix	interface	0	0
154	2	85	1236	GCT	A	0.09	helix	core	0	0
155	2	86	1239	TTG	L	0.024	loop	core	0	0
156	2	87	1242	TCG	S	1.115	loop	core	0	0
157	2	88	1245	AAC	N	0.971	loop	surface.external	0	0
158	2	89	1248	TTA	L	0.405	loop	interface	0	0
159	2	90	1251	GGA	G	0.024	helix	interface	0	0
160	2	91	1254	CTG	L	0	helix	interface	0	0
161	2	92	1257	TTT	F	0	helix	core	0	0
162	2	93	1260	GGG	G	0.13	helix	core	1	0
163	2	94	1263	CAG	Q	0	helix	interface	0	0
164	2	95	1266	AAC	N	0	helix	interface	0	0
165	2	96	1269	ATG	M	0	helix	core	0	0
166	2	97	1272	CAG	Q	1.476	helix	surface.external	0	0
167	2	98	1275	TAC	Y	0	helix	interface	0	0
168	2	99	1278	CAC	H	0	strand	interface	0	0
169	2	100	1281	TAC	Y	0	strand	interface	0	0
170	2	101	1284	TTA	L	0	strand	interface	0	0
171	2	102	1287	GGC	G	0	strand	core	0	0
172	2	103	1290	CGA	R	0.024	strand	surface.internal	0	0
173	2	104	1293	ACT	T	1.035	strand	core	0	0
174	2	105	1296	GGG	G	0	strand	core	0	0
175	2	106	1299	TAT	Y	0.024	strand	core	0	0
176	2	107	1302	ACC	T	0	strand	interface	0	0
177	2	108	1305	GTA	V	0.444	strand	core	0	0
178	2	109	1308	CAT	H	0	strand	core	0	0
179	2	110	1311	GTG	V	0.024	strand	core	0	0
180	2	111	1314	CAG	Q	0	strand	interface	0	0
181	2	112	1317	TGC	C	0.024	loop	interface	0	0
182	2	113	1320	AAT	N	0	loop	interface	0	0
183	2	114	1323	GCA	A	0	loop	interface	0	0
184	2	115	1326	TCT	S	0.024	loop	interface	0	0
185	2	116	1329	AAG	K	0.178	loop	interface	0	0
186	2	117	1332	TTC	F	0	loop	interface	0	0
187	2	118	1335	CAC	H	0	loop	interface	1	0
188	2	119	1338	CAA	Q	0	strand	interface	0	0
189	2	120	1341	GGA	G	0.024	strand	core	0	0
190	2	121	1344	TGC	C	0.107	strand	interface	0	0
191	2	122	1347	TTG	L	0.066	strand	core	0	0
192	2	123	1350	CTA	L	0.071	strand	core	0	0
193	2	124	1353	GTA	V	0	strand	core	0	0
194	2	125	1356	GTG	V	0.043	strand	core	0	0
195	2	126	1359	TGT	C	0	strand	core	0	0
196	2	127	1362	GTA	V	0	strand	core	0	0
197	2	128	1365	CCG	P	0	strand	interface	0	0
198	2	129	1368	GAA	E	0.024	loop	interface	0	0
199	2	130	1371	GCT	A	0.024	loop	interface	0	0
200	2	131	1374	GAG	E	0.083	loop	interface	0	0
201	2	132	1377	ATG	M	0	loop	interface	0	0
202	2	133	1380	GGT	G	0.024	loop	interface	0	0
203	2	134	1383	TGC	C	0.845	strand	interface	0	0
204	2	135	1386	GCA	A	0.841	loop	core	0	0
205	2	136	1389	ACG	T	1.798	loop	core	0	0
206	2	137	1392	CTA	L	1.653	loop	interface	0	0
207	2	138	1395	GAC	D	1.637	loop	interface	1	1
208	2	139	1398	AAC	N	1.938	loop	surface.external	0	0
209	2	140	1401	ACC	T	1.551	loop	interface	0	0
210	2	141	1404	CCA	P	1.498	loop	interface	0	0
211	2	142	1407	TCC	S	1.859	loop	surface.external	0	0
212	2	143	1410	AGT	S	1.992	helix	interface	0	0
213	2	144	1413	GCA	A	2.2	helix	surface.external	0	0
214	2	145	1416	GAA	E	2.062	helix	surface.external	0	0
215	2	146	1419	TTG	L	0.556	helix	interface	0	0
216	2	147	1422	CTG	L	1.364	loop	interface	0	0
217	2	148	1425	GGG	G	1.793	loop	surface.external	0	0
218	2	149	1428	GGC	G	0.958	loop	surface.external	0	0
219	2	150	1431	GAT	D	0.747	loop	interface	0	0
220	2	151	1434	AGC	S	2.125	loop	surface.external	0	0
221	2	152	1437	GCA	A	0.494	loop	surface.external	0	0
222	2	153	1440	AAG	K	1.873	strand	surface.external	0	0
223	2	154	1443	GAG	E	1.873	strand	surface.external	0	0
224	2	155	1446	TTT	F	0.024	loop	core	0	0
225	2	156	1449	GCG	A	1.726	strand	surface.external	0	0
226	2	157	1452	GAC	D	2.081	loop	surface.external	0	0
227	2	158	1455	AAA	K	1.821	loop	surface.external	0	0
228	2	159	1458	CCG	P	1.987	loop	interface	0	0
229	2	160	1461	GTC	V	1.858	loop	surface.external	0	0
230	2	161	1464	GCA	A	1.513	loop	surface.external	0	0
231	2	162	1467	TCC	S	0.575	loop	surface.external	0	0
232	2	163	1470	GGG	G	1.371	loop	surface.external	0	0
233	2	164	1473	TCC	S	1.976	loop	surface.external	0	0
234	2	165	1476	AAC	N	1.855	loop	surface.external	0	0
235	2	166	1479	AAG	K	1.856	loop	surface.external	0	0
236	2	167	1482	TTG	L	0.955	loop	surface.external	0	0
237	2	168	1485	GTA	V	0.214	strand	core	0	0
238	2	169	1488	CAG	Q	0	loop	interface	0	0
239	2	170	1491	AGG	R	1.817	loop	surface.external	0	0
240	2	171	1494	GTG	V	1.224	strand	interface	0	0
241	2	172	1497	GTG	V	0.059	helix	interface	0	0
242	2	173	1500	TAT	Y	1.791	helix	interface	0	0
243	2	174	1503	AAT	N	0.024	helix	interface	0	0
244	2	175	1506	GCA	A	0	loop	core	0	0
245	2	176	1509	GGC	G	0.286	loop	interface	0	0
246	2	177	1512	ATG	M	0.043	loop	surface.external	0	0
247	2	178	1515	GGG	G	0.024	loop	interface	0	0
248	2	179	1518	GTG	V	0.436	strand	interface	0	0
249	2	180	1521	GGT	G	0.493	loop	interface	0	0
250	2	181	1524	GTT	V	0.13	helix	interface	0	0
251	2	182	1527	GGA	G	0	helix	interface	0	0
252	2	183	1530	AAC	N	0	helix	interface	0	0
253	2	184	1533	CTC	L	0	helix	interface	0	0
254	2	185	1536	ACC	T	0	helix	interface	0	0
255	2	186	1539	ATT	I	0.043	helix	interface	0	0
256	2	187	1542	TTC	F	0.486	loop	interface	0	0
257	2	188	1545	CCC	P	0.024	loop	core	0	0
258	2	189	1548	CAC	H	0	strand	interface	0	0
259	2	190	1551	CAA	Q	0.09	strand	interface	0	0
260	2	191	1554	TGG	W	0.114	strand	interface	0	0
261	2	192	1557	ATC	I	0.102	strand	core	0	0
262	2	193	1560	AAC	N	0.059	strand	interface	0	0
263	2	194	1563	CTA	L	0	loop	core	0	0
264	2	195	1566	CGC	R	0	loop	interface	0	0
265	2	196	1569	ACC	T	0.024	loop	interface	0	0
266	2	197	1572	AAT	N	0	loop	interface	0	0
267	2	198	1575	AAT	N	0	loop	interface	0	0
268	2	199	1578	AGT	S	0.534	strand	core	0	0
269	2	200	1581	GCT	A	0	strand	core	0	0
270	2	201	1584	ACA	T	0	strand	core	0	0
271	2	202	1587	ATT	I	0.083	strand	core	0	0
272	2	203	1590	GTG	V	0	strand	interface	0	0
273	2	204	1593	ATG	M	0.313	strand	core	0	0
274	2	205	1596	CCA	P	0	loop	interface	0	0
275	2	206	1599	TAC	Y	0	loop	surface.external	0	0
276	2	207	1602	ACC	T	0.477	loop	interface	0	0
277	2	208	1605	AAC	N	0	loop	interface	0	0
278	2	209	1608	AGT	S	0.373	loop	interface	0	0
279	2	210	1611	GTA	V	0.024	loop	interface	0	0
280	2	211	1614	CCT	P	0	loop	interface	1	0
281	2	212	1617	ATG	M	0.024	loop	core	0	0
282	2	213	1620	GAT	D	0	strand	interface	0	0
283	2	214	1623	AAC	N	0.259	loop	interface	0	0
284	2	215	1626	ATG	M	0.024	loop	core	0	0
285	2	216	1629	TTT	F	0.564	loop	interface	0	0
286	2	217	1632	AGG	R	0.024	loop	interface	0	0
287	2	218	1635	CAT	H	0	strand	interface	0	0
288	2	219	1638	AAC	N	1.109	loop	interface	0	0
289	2	220	1641	AAC	N	0.048	loop	core	0	0
290	2	221	1644	GTC	V	0.507	strand	core	0	0
291	2	222	1647	ACC	T	0	strand	interface	0	0
292	2	223	1650	CTA	L	0	strand	core	0	0
293	2	224	1653	ATG	M	0	strand	core	0	0
294	2	225	1656	GTT	V	0.726	strand	core	0	0
295	2	226	1659	ATC	I	0.024	loop	interface	0	0
296	2	227	1662	CCA	P	0.024	loop	core	0	0
297	2	228	1665	TTT	F	0.048	loop	interface	0	0
298	2	229	1668	GTA	V	0.688	strand	interface	0	0
299	2	230	1671	CCG	P	1.058	strand	interface	0	0
300	2	231	1674	CTA	L	0	strand	core	0	0
301	2	232	1677	GAT	D	1.235	strand	interface	0	0
302	2	233	1680	TAC	Y	0.728	loop	surface.external	0	0
303	2	234	1683	TGC	C	1.688	loop	interface	0	0
304	2	235	1686	CCT	P	2.047	loop	surface.external	0	0
305	2	236	1689	GGG	G	1.271	loop	interface	0	0
306	2	237	1692	TCC	S	0.969	loop	interface	0	0
307	2	238	1695	ACC	T	0.72	loop	interface	0	0
308	2	239	1698	ACG	T	1.168	loop	interface	0	0
309	2	240	1701	TAC	Y	0.478	loop	interface	0	0
310	2	241	1704	GTC	V	0.43	strand	interface	0	0
311	2	242	1707	CCA	P	0.024	strand	interface	0	0
312	2	243	1710	ATT	I	0.378	strand	core	0	0
313	2	244	1713	ACG	T	0	strand	interface	0	0
314	2	245	1716	GTC	V	0.363	strand	core	0	0
315	2	246	1719	ACG	T	0	strand	interface	0	0
316	2	247	1722	ATA	I	0.631	strand	core	0	0
317	2	248	1725	GCC	A	0.024	strand	core	0	0
318	2	249	1728	CCA	P	0.059	strand	core	0	0
319	2	250	1731	ATG	M	0	strand	core	0	0
320	2	251	1734	TGT	C	0.983	strand	surface.internal	0	0
321	2	252	1737	GCC	A	0.048	strand	core	0	0
322	2	253	1740	GAG	E	0	strand	core	0	0
323	2	254	1743	TAC	Y	0	strand	core	0	0
324	2	255	1746	AAT	N	0.024	strand	interface	0	0
325	2	256	1749	GGG	G	0	strand	interface	0	0
326	2	257	1752	TTA	L	0	strand	interface	0	0
327	2	258	1755	CGT	R	0	loop	interface	0	0
328	2	259	1758	TTA	L	0.066	loop	interface	0	0
329	2	260	1761	GCA	A	0.385	loop	surface.external	0	0
330	2	261	1764	GGG	G	1.457	loop	surface.external	0	0
331	2	262	1767	CAC	H	1.68	loop	interface	0	0
332	2	263	1770	CAG	Q	0	loop	interface	0	0
333	3	1	1773	GGC	G	0	loop	interface	0	0
334	3	2	1776	TTA	L	0.322	loop	interface	0	0
335	3	3	1779	CCA	P	0	loop	interface	0	0
336	3	4	1782	ACC	T	0.69	loop	interface	0	0
337	3	5	1785	ATG	M	0.559	loop	interface	0	0
338	3	6	1788	AAT	N	0.961	loop	interface	0	0
339	3	7	1791	ACT	T	0.285	loop	interface	0	0
340	3	8	1794	CCG	P	0	loop	interface	0	0
341	3	9	1797	GGG	G	0.024	loop	interface	0	0
342	3	10	1800	AGC	S	0.048	loop	interface	0	0
343	3	11	1803	TGT	C	0.957	loop	interface	0	0
344	3	12	1806	CAA	Q	0.024	loop	interface	0	0
345	3	13	1809	TTT	F	0	loop	interface	0	0
346	3	14	1812	CTG	L	0.276	loop	interface	0	0
347	3	15	1815	ACA	T	0	loop	interface	0	0
348	3	16	1818	TCA	S	0.024	loop	interface	0	0
349	3	17	1821	GAC	D	0	loop	interface	0	0
350	3	18	1824	GAC	D	0.066	loop	interface	0	0
351	3	19	1827	TTC	F	0.405	loop	interface	0	0
352	3	20	1830	CAA	Q	0	loop	interface	0	0
353	3	21	1833	TCA	S	0	loop	interface	0	0
354	3	22	1836	CCA	P	0	loop	interface	0	0
355	3	23	1839	TCC	S	0.708	strand	interface	0	0
356	3	24	1842	GCC	A	0.048	loop	interface	0	0
357	3	25	1845	ATG	M	0.341	loop	interface	0	0
358	3	26	1848	CCG	P	0.024	loop	interface	0	0
359	3	27	1851	CAA	Q	0.302	loop	interface	0	0
360	3	28	1854	TAT	Y	0.486	loop	interface	0	0
361	3	29	1857	GAC	D	0.024	loop	interface	0	0
362	3	30	1860	GTC	V	0.305	loop	interface	0	0
363	3	31	1863	ACA	T	0.024	loop	interface	0	0
364	3	32	1866	CCA	P	0.024	loop	interface	0	0
365	3	33	1869	GAG	E	1.118	loop	interface	0	0
366	3	34	1872	ATG	M	0.723	loop	interface	0	0
367	3	35	1875	AGG	R	1.989	loop	interface	0	0
368	3	36	1878	ATA	I	0	loop	interface	0	0
369	3	37	1881	CCT	P	0	loop	interface	0	0
370	3	38	1884	GGT	G	0	loop	interface	0	0
371	3	39	1887	GAG	E	0.674	strand	interface	0	0
372	3	40	1890	GTG	V	0	strand	interface	0	0
373	3	41	1893	AAA	K	1.393	loop	interface	0	0
374	3	42	1896	AAC	N	0	strand	interface	0	0
375	3	43	1899	TTG	L	0.043	helix	interface	0	0
376	3	44	1902	ATG	M	0	helix	interface	0	0
377	3	45	1905	GAA	E	0	helix	interface	0	0
378	3	46	1908	ATA	I	0.369	helix	interface	0	0
379	3	47	1911	GCT	A	0	helix	core	0	0
380	3	48	1914	GAG	E	0	loop	interface	0	0
381	3	49	1917	GTT	V	0.024	loop	interface	0	0
382	3	50	1920	GAC	D	0	loop	interface	0	0
383	3	51	1923	TCA	S	0.048	strand	interface	0	0
384	3	52	1926	GTT	V	0.122	strand	interface	0	0
385	3	53	1929	GTC	V	0.099	loop	core	0	0
386	3	54	1932	CCA	P	0	loop	interface	0	0
387	3	55	1935	GTC	V	0.457	loop	interface	0	0
388	3	56	1938	CAA	Q	0.451	loop	interface	0	0
389	3	57	1941	AAT	N	0	loop	interface	0	0
390	3	58	1944	GTT	V	1.374	loop	interface	0	0
391	3	59	1947	GGA	G	2.132	helix	interface	0	0
392	3	60	1950	GAG	E	1.724	helix	surface.external	0	0
393	3	61	1953	AAG	K	1.393	helix	surface.external	0	0
394	3	62	1956	GTC	V	1.26	helix	interface	0	0
395	3	63	1959	AAC	N	2.008	helix	interface	1	1
396	3	64	1962	TCT	S	1.36	loop	interface	0	0
397	3	65	1965	ATG	M	1.071	helix	interface	0	0
398	3	66	1968	GAA	E	0.973	helix	surface.external	0	0
399	3	67	1971	GCA	A	1.04	helix	interface	0	0
400	3	68	1974	TAC	Y	0.521	helix	interface	0	0
401	3	69	1977	CAG	Q	1.175	loop	interface	0	0
402	3	70	1980	ATA	I	0.371	strand	interface	0	0
403	3	71	1983	CCT	P	1.04	strand	interface	0	0
404	3	72	1986	GTG	V	0.043	strand	core	0	0
405	3	73	1989	AGA	R	1.988	strand	surface.external	0	0
406	3	74	1992	TCC	S	1.419	loop	interface	0	0
407	3	75	1995	AAC	N	1.613	loop	surface.external	0	0
408	3	76	1998	GAA	E	1.744	loop	interface	0	0
409	3	77	2001	GGA	G	2.178	loop	interface	0	0
410	3	78	2004	TCT	S	2.059	loop	interface	0	0
411	3	79	2007	GGA	G	1.525	loop	surface.external	0	0
412	3	80	2010	ACG	T	1.935	loop	surface.external	0	0
413	3	81	2013	CAA	Q	0.972	strand	interface	0	0
414	3	82	2016	GTA	V	0.637	strand	surface.external	0	0
415	3	83	2019	TTC	F	0.024	strand	interface	0	0
416	3	84	2022	GGC	G	0.818	strand	surface.external	0	0
417	3	85	2025	TTT	F	0.375	strand	interface	0	0
418	3	86	2028	CCA	P	1.426	strand	interface	0	0
419	3	87	2031	CTG	L	0.887	loop	core	0	0
420	3	88	2034	CAA	Q	1.146	loop	surface.external	0	0
421	3	89	2037	CCA	P	0	loop	core	0	0
422	3	90	2040	GGG	G	0	loop	core	0	0
423	3	91	2043	TAC	Y	1.836	loop	interface	0	0
424	3	92	2046	TCG	S	1.02	loop	core	0	0
425	3	93	2049	AGT	S	0.76	loop	interface	0	0
426	3	94	2052	GTT	V	0.024	loop	interface	0	0
427	3	95	2055	TTT	F	0.965	loop	core	0	0
428	3	96	2058	AGT	S	1.543	loop	interface	0	0
429	3	97	2061	CGG	R	0.568	loop	interface	0	0
430	3	98	2064	ACG	T	0	loop	interface	0	0
431	3	99	2067	CTC	L	0.048	helix	interface	0	0
432	3	100	2070	CTA	L	0.338	helix	core	0	0
433	3	101	2073	GGA	G	0	helix	core	0	0
434	3	102	2076	GAG	E	0.024	helix	interface	0	0
435	3	103	2079	ATC	I	0.569	helix	interface	0	0
436	3	104	2082	TTG	L	0.16	helix	core	0	0
437	3	105	2085	AAC	N	0.048	loop	core	0	0
438	3	106	2088	TAT	Y	0	loop	interface	0	0
439	3	107	2091	TAT	Y	0.154	strand	interface	0	0
440	3	108	2094	ACA	T	0.653	strand	interface	0	0
441	3	109	2097	CAT	H	0.471	strand	interface	0	0
442	3	110	2100	TGG	W	0	strand	core	0	0
443	3	111	2103	TCA	S	0	strand	interface	0	0
444	3	112	2106	GGC	G	0.024	loop	core	0	0
445	3	113	2109	AGC	S	0.043	loop	interface	0	0
446	3	114	2112	ATA	I	1.057	strand	core	0	0
447	3	115	2115	AAG	K	0.107	strand	interface	0	0
448	3	116	2118	CTT	L	0.199	strand	core	0	0
449	3	117	2121	ACG	T	0	strand	interface	0	0
450	3	118	2124	TTT	F	0.024	strand	core	0	0
451	3	119	2127	ATG	M	1.334	strand	interface	0	0
452	3	120	2130	TTC	F	0.453	strand	interface	0	0
453	3	121	2133	TGT	C	0.071	loop	interface	0	0
454	3	122	2136	GGT	G	0	loop	interface	0	0
455	3	123	2139	TCG	S	0.427	loop	interface	0	0
456	3	124	2142	GCC	A	0.024	loop	interface	0	0
457	3	125	2145	ATG	M	0.059	loop	interface	0	0
458	3	126	2148	GCT	A	0.243	loop	interface	0	0
459	3	127	2151	ACT	T	0	loop	interface	0	0
460	3	128	2154	GGA	G	0.024	loop	interface	0	0
461	3	129	2157	AAA	K	0.024	strand	interface	0	0
462	3	130	2160	TTC	F	0.704	strand	core	0	0
463	3	131	2163	CTT	L	0.043	strand	interface	0	0
464	3	132	2166	TTG	L	0.561	strand	core	0	0
465	3	133	2169	GCA	A	0.291	strand	core	0	0
466	3	134	2172	TAC	Y	0.024	strand	core	0	0
467	3	135	2175	TCA	S	0.13	strand	interface	0	0
468	3	136	2178	CCA	P	0.024	loop	interface	0	0
469	3	137	2181	CCA	P	0.024	loop	interface	0	0
470	3	138	2184	GGT	G	0	loop	interface	0	0
471	3	139	2187	GCT	A	0	loop	interface	0	0
472	3	140	2190	GGA	G	1.17	loop	interface	0	0
473	3	141	2193	GCT	A	1.213	loop	interface	0	0
474	3	142	2196	CCT	P	0	loop	interface	0	0
475	3	143	2199	ACA	T	1.572	loop	surface.external	0	0
476	3	144	2202	AAA	K	1.499	loop	surface.external	0	0
477	3	145	2205	AGG	R	0	helix	interface	0	0
478	3	146	2208	GTT	V	0.691	helix	interface	0	0
479	3	147	2211	GAT	D	1.319	helix	interface	0	0
480	3	148	2214	GCT	A	0.024	helix	core	0	0
481	3	149	2217	ATG	M	0	loop	interface	0	0
482	3	150	2220	CTT	L	0.024	loop	interface	0	0
483	3	151	2223	GGT	G	0.024	loop	interface	0	0
484	3	152	2226	ACT	T	0.024	strand	interface	0	0
485	3	153	2229	CAT	H	0.024	strand	interface	0	0
486	3	154	2232	GTA	V	0.757	strand	interface	0	0
487	3	155	2235	ATT	I	0.566	strand	interface	0	0
488	3	156	2238	TGG	W	0.024	strand	interface	0	0
489	3	157	2241	GAC	D	0	strand	interface	0	0
490	3	158	2244	GTG	V	0.832	loop	interface	0	0
491	3	159	2247	GGG	G	0	loop	interface	0	0
492	3	160	2250	CTA	L	0	loop	interface	0	0
493	3	161	2253	CAA	Q	0	loop	interface	0	0
494	3	162	2256	TCA	S	0	loop	interface	0	0
495	3	163	2259	AGT	S	0.024	strand	interface	0	0
496	3	164	2262	TGC	C	0.024	strand	interface	0	0
497	3	165	2265	GTG	V	0	strand	interface	0	0
498	3	166	2268	CTG	L	0	strand	core	0	0
499	3	167	2271	TGT	C	0	strand	interface	0	0
500	3	168	2274	ATA	I	0.711	strand	core	0	0
501	3	169	2277	CCC	P	0	loop	interface	0	0
502	3	170	2280	TGG	W	0	loop	interface	0	0
503	3	171	2283	ATA	I	0	loop	interface	0	0
504	3	172	2286	AGC	S	0	loop	surface.external	0	0
505	3	173	2289	CAA	Q	0	loop	interface	0	0
506	3	174	2292	ACA	T	0.309	loop	interface	0	0
507	3	175	2295	CAC	H	0.258	loop	interface	0	0
508	3	176	2298	TAC	Y	0	loop	interface	0	0
509	3	177	2301	CGG	R	0	strand	interface	0	0
510	3	178	2304	TTT	F	1.318	strand	interface	0	0
511	3	179	2307	GTT	V	0.13	loop	core	0	0
512	3	180	2310	GCT	A	1.93	loop	interface	1	1
513	3	181	2313	TCA	S	1.928	loop	surface.external	0	0
514	3	182	2316	GAT	D	0.043	loop	interface	0	0
515	3	183	2319	GAG	E	1.24	loop	interface	0	0
516	3	184	2322	TAT	Y	0	loop	interface	0	0
517	3	185	2325	ACC	T	0.117	loop	interface	0	0
518	3	186	2328	GCA	A	1.194	loop	interface	0	0
519	3	187	2331	GGG	G	0.796	loop	core	0	0
520	3	188	2334	GGT	G	0.024	loop	core	0	0
521	3	189	2337	TTT	F	1	strand	interface	0	0
522	3	190	2340	ATT	I	0.629	strand	core	0	0
523	3	191	2343	ACG	T	0.276	strand	core	0	0
524	3	192	2346	TGC	C	0.229	strand	core	0	0
525	3	193	2349	TGG	W	0	strand	core	0	0
526	3	194	2352	TAT	Y	0.024	strand	core	0	0
527	3	195	2355	CAA	Q	0	strand	interface	0	0
528	3	196	2358	ACA	T	0	strand	interface	0	0
529	3	197	2361	AAC	N	1.055	loop	interface	0	0
530	3	198	2364	ATA	I	0.702	loop	core	0	0
531	3	199	2367	GTG	V	0.506	loop	interface	0	0
532	3	200	2370	GTC	V	0.573	loop	interface	0	0
533	3	201	2373	CCA	P	0	loop	interface	0	0
534	3	202	2376	GCG	A	0.782	loop	interface	0	0
535	3	203	2379	GAT	D	1.359	loop	interface	0	0
536	3	204	2382	GCC	A	1.172	loop	interface	0	0
537	3	205	2385	CAA	Q	0.853	loop	interface	0	0
538	3	206	2388	AGC	S	1.429	loop	interface	0	0
539	3	207	2391	TCC	S	1.521	strand	surface.external	0	0
540	3	208	2394	TGT	C	0.539	strand	interface	0	0
541	3	209	2397	TAC	Y	1.957	strand	interface	0	0
542	3	210	2400	ATC	I	0.584	strand	core	0	0
543	3	211	2403	ATG	M	0.704	strand	interface	0	0
544	3	212	2406	TGT	C	0.059	strand	core	0	0
545	3	213	2409	TTC	F	0.275	strand	interface	0	0
546	3	214	2412	GTG	V	0.545	strand	core	0	0
547	3	215	2415	TCA	S	0.024	strand	interface	0	0
548	3	216	2418	GCA	A	0	strand	core	0	0
549	3	217	2421	TGC	C	0	loop	interface	0	0
550	3	218	2424	AAT	N	0	loop	interface	0	0
551	3	219	2427	GAC	D	0.024	loop	interface	0	0
552	3	220	2430	TTC	F	0	loop	interface	0	0
553	3	221	2433	TCT	S	0	strand	interface	0	0
554	3	222	2436	GTC	V	0	strand	interface	0	0
555	3	223	2439	AGG	R	0	strand	interface	0	0
556	3	224	2442	CTA	L	0.691	strand	interface	0	0
557	3	225	2445	TTG	L	0.024	strand	interface	0	0
558	3	226	2448	AAG	K	0.692	loop	interface	0	0
559	3	227	2451	GAC	D	0	loop	interface	0	0
560	3	228	2454	ACT	T	0.293	loop	interface	0	0
561	3	229	2457	CCT	P	0.365	loop	interface	0	0
562	3	230	2460	TTC	F	0.075	loop	interface	0	0
563	3	231	2463	ATT	I	0.604	loop	interface	0	0
564	3	232	2466	TCG	S	1.84	loop	interface	0	0
565	3	233	2469	CAG	Q	0	loop	interface	0	0
566	3	234	2472	CAA	Q	2.09	loop	interface	0	0
567	3	235	2475	AAC	N	1.279	loop	surface.external	0	0
568	3	236	2478	TTT	F	1.42	loop	interface	0	0
569	3	237	2481	TTC	F	0.922	loop	interface	0	0
570	3	238	2484	CAG	Q	0.024	loop	interface	0	0
571	1	1	2487	GGC	G	0.681	loop	NA	0	0
572	1	2	2490	CCA	P	0.809	loop	NA	0	0
573	1	3	2493	GTG	V	1.409	loop	NA	0	0
574	1	4	2496	GAA	E	1.964	loop	NA	0	0
575	1	5	2499	GAC	D	1.815	loop	NA	0	0
576	1	6	2502	GCG	A	0.958	loop	NA	1	1
577	1	7	2505	ATA	I	1.282	loop	NA	0	0
578	1	8	2508	ACA	T	1.675	loop	NA	0	0
579	1	9	2511	GCC	A	1.686	loop	surface.internal	0	0
580	1	10	2514	GCT	A	0.858	loop	surface.internal	0	0
581	1	11	2517	ATA	I	1.369	loop	interface	1	1
582	1	12	2520	GGG	G	1.615	loop	interface	0	0
583	1	13	2523	AGA	R	0.713	strand	surface.internal	0	0
584	1	14	2526	GTT	V	0	loop	interface	0	0
585	1	15	2529	GCG	A	0.259	loop	interface	0	0
586	1	16	2532	GAT	D	0.19	loop	surface.internal	0	0
587	1	17	2535	ACC	T	0	strand	interface	0	0
588	1	18	2538	GTG	V	1.438	loop	surface.internal	0	0
589	1	19	2541	GGT	G	1.681	loop	surface.internal	1	0
590	1	20	2544	ACA	T	0.719	loop	surface.internal	0	0
591	1	21	2547	GGG	G	0.141	loop	surface.internal	0	0
592	1	22	2550	CCA	P	0.109	loop	interface	0	0
593	1	23	2553	ACC	T	1.375	loop	interface	0	0
594	1	24	2556	AAC	N	0	loop	interface	0	0
595	1	25	2559	TCA	S	0.335	loop	interface	0	0
596	1	26	2562	GAA	E	0.921	loop	interface	1	1
597	1	27	2565	GCT	A	1.479	loop	interface	0	0
598	1	28	2568	ATA	I	0.612	loop	interface	0	0
599	1	29	2571	CCA	P	0	loop	interface	0	0
600	1	30	2574	GCA	A	0.132	loop	interface	0	0
601	1	31	2577	CTC	L	0.024	strand	interface	0	0
602	1	32	2580	ACT	T	0	strand	interface	0	0
603	1	33	2583	GCT	A	0	loop	interface	0	0
604	1	34	2586	GCT	A	0.713	helix	interface	0	0
605	1	35	2589	GAG	E	0.024	helix	interface	0	0
606	1	36	2592	ACG	T	0	helix	interface	0	0
607	1	37	2595	GGT	G	0	loop	interface	0	0
608	1	38	2598	CAC	H	0	loop	interface	0	0
609	1	39	2601	ACG	T	0	loop	interface	0	0
610	1	40	2604	TCA	S	0	loop	interface	0	0
611	1	41	2607	CAA	Q	0	loop	interface	0	0
612	1	42	2610	GTA	V	0	loop	interface	0	0
613	1	43	2613	GTG	V	1.062	loop	interface	0	0
614	1	44	2616	CCG	P	0	helix	interface	0	0
615	1	45	2619	GGT	G	0.95	helix	core	0	0
616	1	46	2622	GAC	D	0	helix	interface	0	0
617	1	47	2625	ACT	T	0.197	loop	interface	0	0
618	1	48	2628	ATG	M	0.741	loop	interface	0	0
619	1	49	2631	CAG	Q	0.024	loop	interface	0	0
620	1	50	2634	ACA	T	0.024	loop	surface.internal	0	0
621	1	51	2637	CGC	R	0	loop	interface	0	0
622	1	52	2640	CAC	H	0.085	loop	interface	0	0
623	1	53	2643	GTT	V	0	strand	interface	0	0
624	1	54	2646	AAG	K	1.188	loop	interface	0	0
625	1	55	2649	AAC	N	0	loop	interface	0	0
626	1	56	2652	TAC	Y	0.726	loop	interface	0	0
627	1	57	2655	CAT	H	0	loop	interface	0	0
628	1	58	2658	TCA	S	0.802	strand	interface	0	0
629	1	59	2661	AGG	R	0	loop	interface	0	0
630	1	60	2664	TCC	S	0.177	helix	interface	0	0
631	1	61	2667	GAG	E	0	helix	interface	0	0
632	1	62	2670	TCA	S	0.024	helix	interface	0	0
633	1	63	2673	ACC	T	0.694	strand	interface	0	0
634	1	64	2676	ATA	I	0.827	helix	interface	0	0
635	1	65	2679	GAG	E	0	helix	interface	0	0
636	1	66	2682	AAC	N	0	helix	interface	0	0
637	1	67	2685	TTC	F	0	helix	interface	0	0
638	1	68	2688	CTA	L	0.595	helix	core	0	0
639	1	69	2691	TGT	C	1.17	loop	interface	0	0
640	1	70	2694	AGG	R	0	loop	interface	0	0
641	1	71	2697	TCA	S	0.53	loop	interface	0	0
642	1	72	2700	GCA	A	0	strand	interface	0	0
643	1	73	2703	TGC	C	0	strand	interface	0	0
644	1	74	2706	GTG	V	0.059	strand	core	0	0
645	1	75	2709	TAC	Y	1.113	strand	interface	0	0
646	1	76	2712	TTT	F	1.494	strand	interface	1	1
647	1	77	2715	ACG	T	1.959	strand	surface.external	0	0
648	1	78	2718	GAG	E	1.425	strand	surface.external	0	0
649	1	79	2721	TAT	Y	0	strand	core	0	0
650	1	80	2724	AAA	K	1.966	strand	surface.external	0	0
651	1	81	2727	AAC	N	1.415	loop	core	0	0
652	1	82	2730	TCA	S	2.163	loop	surface.external	0	0
653	1	83	2733	GGT	G	1.596	loop	surface.external	0	0
654	1	84	2736	GCC	A	2.223	loop	surface.external	0	0
655	1	85	2739	AAG	K	1.323	loop	surface.external	0	0
656	1	86	2742	CGG	R	1.385	loop	surface.external	0	0
657	1	87	2745	TAT	Y	0.731	strand	surface.external	0	0
658	1	88	2748	GCT	A	1.542	strand	core	0	0
659	1	89	2751	GAA	E	1.965	strand	surface.external	0	0
660	1	90	2754	TGG	W	0	strand	core	0	0
661	1	91	2757	GTA	V	1.732	strand	surface.external	0	0
662	1	92	2760	TTA	L	0.364	loop	surface.external	0	0
663	1	93	2763	ACA	T	0.957	loop	core	0	0
664	1	94	2766	CCA	P	1.245	loop	surface.external	0	0
665	1	95	2769	CGA	R	0.343	loop	core	0	0
666	1	96	2772	CAA	Q	1.094	loop	interface	0	0
667	1	97	2775	GCA	A	1.148	loop	interface	0	0
668	1	98	2778	GCA	A	0.714	loop	interface	0	0
669	1	99	2781	CAA	Q	0	helix	interface	0	0
670	1	100	2784	CTT	L	0.613	helix	interface	0	0
671	1	101	2787	AGG	R	0	helix	interface	0	0
672	1	102	2790	AGA	R	0	helix	interface	0	0
673	1	103	2793	AAG	K	0	helix	interface	0	0
674	1	104	2796	CTA	L	1.071	helix	core	0	0
675	1	105	2799	GAA	E	0.024	loop	core	0	0
676	1	106	2802	TTC	F	1.021	loop	interface	0	0
677	1	107	2805	TTT	F	0	strand	interface	0	0
678	1	108	2808	ACC	T	0	strand	interface	0	0
679	1	109	2811	TAC	Y	0	strand	interface	0	0
680	1	110	2814	GTC	V	1.573	strand	core	0	0
681	1	111	2817	CGG	R	0	strand	interface	0	0
682	1	112	2820	TTC	F	0.346	strand	core	0	0
683	1	113	2823	GAC	D	0.104	strand	interface	0	0
684	1	114	2826	CTG	L	1.357	strand	core	0	0
685	1	115	2829	GAG	E	0	strand	interface	0	0
686	1	116	2832	CTG	L	1.226	strand	core	0	0
687	1	117	2835	ACG	T	0	strand	interface	0	0
688	1	118	2838	TTT	F	0.522	strand	core	0	0
689	1	119	2841	GTC	V	0	strand	interface	0	0
690	1	120	2844	ATA	I	0.048	strand	core	0	0
691	1	121	2847	ACA	T	0.024	strand	interface	0	0
692	1	122	2850	AGT	S	0.024	strand	interface	0	0
693	1	123	2853	ACT	T	2.114	strand	interface	0	0
694	1	124	2856	CAA	Q	0.146	strand	interface	0	0
695	1	125	2859	CAG	Q	1.758	loop	surface.external	0	0
696	1	126	2862	CCC	P	1.428	loop	interface	0	0
697	1	127	2865	TCA	S	0.824	loop	surface.external	0	0
698	1	128	2868	ACC	T	0.284	loop	surface.external	0	0
699	1	129	2871	ACA	T	2.095	loop	surface.external	0	0
700	1	130	2874	CAG	Q	1.797	loop	interface	0	0
701	1	131	2877	AAC	N	1.693	loop	interface	0	0
702	1	132	2880	CAA	Q	1.047	loop	interface	0	0
703	1	133	2883	GAT	D	0.114	loop	interface	0	0
704	1	134	2886	GCA	A	1.538	loop	interface	0	0
705	1	135	2889	CAG	Q	0.522	loop	interface	0	0
706	1	136	2892	ATC	I	1.215	loop	interface	0	0
707	1	137	2895	CTA	L	0.577	loop	interface	0	0
708	1	138	2898	ACA	T	0.048	strand	interface	0	0
709	1	139	2901	CAC	H	0	strand	core	0	0
710	1	140	2904	CAA	Q	0	strand	core	0	0
711	1	141	2907	ATT	I	0.558	strand	core	1	1
712	1	142	2910	ATG	M	0	strand	core	0	0
713	1	143	2913	TAT	Y	0.154	strand	interface	0	0
714	1	144	2916	GTA	V	0.618	strand	core	0	0
715	1	145	2919	CCA	P	0	loop	interface	0	0
716	1	146	2922	CCA	P	0	loop	interface	0	0
717	1	147	2925	GGT	G	0	loop	interface	0	0
718	1	148	2928	GGA	G	0	loop	interface	0	0
719	1	149	2931	CCT	P	0.119	loop	interface	0	0
720	1	150	2934	GTA	V	0.714	loop	surface.external	0	0
721	1	151	2937	CCA	P	0	loop	core	0	0
722	1	152	2940	GAT	D	2.063	loop	surface.external	0	0
723	1	153	2943	AAA	K	1.13	loop	interface	0	0
724	1	154	2946	GTT	V	0.986	loop	surface.external	0	0
725	1	155	2949	GAT	D	1.428	loop	surface.external	0	0
726	1	156	2952	TCA	S	0.846	loop	core	0	0
727	1	157	2955	TAC	Y	0.436	helix	interface	0	0
728	1	158	2958	GTG	V	1.518	helix	core	0	0
729	1	159	2961	TGG	W	0	helix	core	0	0
730	1	160	2964	CAA	Q	0	helix	interface	0	0
731	1	161	2967	ACA	T	0.188	loop	interface	0	0
732	1	162	2970	TCT	S	0	loop	interface	0	0
733	1	163	2973	ACG	T	0	loop	interface	0	0
734	1	164	2976	AAT	N	0.024	loop	interface	0	0
735	1	165	2979	CCC	P	0	loop	interface	0	0
736	1	166	2982	AGT	S	0.024	strand	interface	0	0
737	1	167	2985	GTG	V	0.793	strand	interface	0	0
738	1	168	2988	TTT	F	0	strand	interface	0	0
739	1	169	2991	TGG	W	0	strand	core	0	0
740	1	170	2994	ACC	T	0.066	strand	interface	0	0
741	1	171	2997	GAG	E	0	loop	interface	0	0
742	1	172	3000	GGA	G	0.024	loop	interface	0	0
743	1	173	3003	AAC	N	0.467	loop	interface	0	0
744	1	174	3006	GCC	A	0.043	loop	interface	0	0
745	1	175	3009	CCG	P	0.024	loop	interface	0	0
746	1	176	3012	CCG	P	0.582	loop	interface	0	0
747	1	177	3015	CGC	R	0	strand	interface	0	0
748	1	178	3018	ATG	M	0.231	strand	interface	0	0
749	1	179	3021	TCC	S	0.024	strand	interface	0	0
750	1	180	3024	ATA	I	0.09	strand	interface	0	0
751	1	181	3027	CCG	P	0	loop	interface	0	0
752	1	182	3030	TTT	F	0.043	loop	interface	0	0
753	1	183	3033	TTG	L	1.206	loop	interface	0	0
754	1	184	3036	AGC	S	0.043	loop	interface	0	0
755	1	185	3039	ATT	I	0.578	loop	interface	0	0
756	1	186	3042	GGC	G	0	loop	interface	0	0
757	1	187	3045	AAC	N	0.043	loop	interface	0	0
758	1	188	3048	GCC	A	0	loop	interface	0	0
759	1	189	3051	TAT	Y	0	strand	surface.external	0	0
760	1	190	3054	TCA	S	0.498	strand	interface	0	0
761	1	191	3057	AAT	N	1.209	loop	core	0	0
762	1	192	3060	TTC	F	0	loop	interface	0	0
763	1	193	3063	TAT	Y	0	loop	interface	0	0
764	1	194	3066	GAC	D	0	loop	interface	0	0
765	1	195	3069	GGA	G	0	strand	interface	0	0
766	1	196	3072	TGG	W	0.024	strand	interface	0	0
767	1	197	3075	TCT	S	0.43	loop	surface.external	0	0
768	1	198	3078	GAA	E	1.366	loop	interface	0	0
769	1	199	3081	TTT	F	0	loop	interface	0	0
770	1	200	3084	TCC	S	1.41	loop	surface.external	0	0
771	1	201	3087	AGG	R	1.181	loop	interface	0	0
772	1	202	3090	AAC	N	1.81	loop	surface.external	0	0
773	1	203	3093	GGA	G	0	loop	surface.external	0	0
774	1	204	3096	GTT	V	1.363	loop	surface.external	0	0
775	1	205	3099	TAC	Y	0	strand	interface	0	0
776	1	206	3102	GGC	G	0	loop	interface	0	0
777	1	207	3105	ATC	I	1.151	helix	interface	0	0
778	1	208	3108	AAC	N	0.577	helix	surface.external	0	0
779	1	209	3111	ACG	T	0.696	helix	interface	0	0
780	1	210	3114	CTA	L	0	loop	interface	0	0
781	1	211	3117	AAC	N	0	loop	surface.external	0	0
782	1	212	3120	AAC	N	1.06	loop	interface	0	0
783	1	213	3123	ATG	M	0.267	loop	surface.external	0	0
784	1	214	3126	GGC	G	0	loop	core	0	0
785	1	215	3129	ACG	T	1.557	strand	surface.external	0	0
786	1	216	3132	CTA	L	0.559	strand	core	0	0
787	1	217	3135	TAT	Y	0.326	strand	core	0	0
788	1	218	3138	GCA	A	1.688	strand	core	0	0
789	1	219	3141	AGA	R	0	strand	interface	0	0
790	1	220	3144	CAT	H	0.024	strand	core	0	0
791	1	221	3147	GTC	V	0	loop	interface	0	0
792	1	222	3150	AAC	N	0.36	loop	interface	0	0
793	1	223	3153	GCT	A	1.748	loop	interface	0	0
794	1	224	3156	GGA	G	2.036	loop	interface	0	0
795	1	225	3159	AGC	S	0.92	loop	interface	0	0
796	1	226	3162	ACG	T	1.23	loop	interface	0	0
797	1	227	3165	GGT	G	1.855	loop	core	0	0
798	1	228	3168	CCA	P	1.344	loop	surface.external	0	0
799	1	229	3171	ATA	I	1.278	strand	interface	0	0
800	1	230	3174	AAA	K	1.537	strand	surface.external	0	0
801	1	231	3177	AGC	S	0	strand	core	0	0
802	1	232	3180	ACC	T	0.884	strand	surface.external	0	0
803	1	233	3183	ATT	I	0.943	strand	core	0	0
804	1	234	3186	AGA	R	0	strand	interface	0	0
805	1	235	3189	ATC	I	0.792	strand	core	0	0
806	1	236	3192	TAC	Y	0	strand	interface	0	0
807	1	237	3195	TTC	F	0.202	strand	core	0	0
808	1	238	3198	AAA	K	0.024	loop	interface	0	0
809	1	239	3201	CCG	P	0.024	strand	core	0	0
810	1	240	3204	AAG	K	0	strand	interface	0	0
811	1	241	3207	CAT	H	0	strand	interface	0	0
812	1	242	3210	GTC	V	0.703	strand	core	0	0
813	1	243	3213	AAA	K	0.689	strand	interface	0	0
814	1	244	3216	GCG	A	0.689	strand	interface	0	0
815	1	245	3219	TGG	W	0.177	strand	interface	0	0
816	1	246	3222	ATA	I	0.506	strand	interface	0	0
817	1	247	3225	CCT	P	0	strand	interface	0	0
818	1	248	3228	AGA	R	0	loop	interface	0	0
819	1	249	3231	CCA	P	0.188	loop	interface	0	0
820	1	250	3234	CCT	P	0.024	loop	interface	0	0
821	1	251	3237	AGA	R	0	strand	interface	0	0
822	1	252	3240	CTC	L	0	loop	interface	0	0
823	1	253	3243	TGC	C	0.243	loop	interface	0	0
824	1	254	3246	CAA	Q	1.176	loop	interface	1	1
825	1	255	3249	TAC	Y	0	loop	interface	0	0
826	1	256	3252	GAG	E	1.859	loop	interface	0	0
827	1	257	3255	AAG	K	1.351	loop	interface	0	0
828	1	258	3258	GCA	A	1.153	loop	interface	0	0
829	1	259	3261	AAG	K	2.053	loop	surface.external	1	0
830	1	260	3264	AAC	N	0.993	loop	interface	0	0
831	1	261	3267	GTG	V	0.205	loop	interface	0	0
832	1	262	3270	AAC	N	0.668	loop	interface	0	0
833	1	263	3273	TTC	F	0.048	loop	interface	0	0
834	1	264	3276	CAA	Q	2.062	loop	interface	0	0
835	1	265	3279	CCC	P	1.037	loop	interface	0	0
836	1	266	3282	AGC	S	1.466	loop	surface.external	0	0
837	1	267	3285	GGA	G	1.61	loop	interface	0	0
838	1	268	3288	GTT	V	0.726	loop	interface	0	0
839	1	269	3291	ACC	T	0.075	loop	interface	0	0
840	1	270	3294	ACT	T	1.305	loop	interface	0	0
841	1	271	3297	ACT	T	1.775	loop	interface	0	0
842	1	272	3300	AGG	R	0	loop	interface	0	0
843	1	273	3303	CAA	Q	2.105	loop	surface.external	0	0
844	1	274	3306	AGC	S	1.577	loop	surface.external	0	0
845	1	275	3309	ATC	I	0.566	loop	interface	0	0
846	1	276	3312	ACT	T	0.928	loop	interface	0	0
847	1	277	3315	ACA	T	2.036	loop	surface.external	0	0
848	1	278	3318	ATG	M	1.421	loop	interface	0	0
849	1	279	3321	ACA	T	2.24	loop	surface.external	0	0
850	1	280	3324	AAT	N	0.854	loop	interface	0	0
851	1	281	3327	ACG	T	1.539	loop	surface.external	0	0
