# Supplementary material for: Increased RNA virus population diversity improves adaptability
Source: Sci Rep. 2021 Mar 25;11:6824. doi: 10.1038/s41598-021-86375-z (PMC7994910; doi:10.1038/s41598-021-86375-z)
Supplement: Supplementary file 9 — Supplementary Table S8. [file 41598_2021_86375_MOESM9_ESM.csv]

Table S8: Thermal resistance of evolved lines and select mutants
Population	Line	Temperature	Input (PFUs)	Surviving (PFUs)	Fraction_surviving
WT	1	45	2.70E+05	4	3.33E-05
WT	1	45	2.70E+05	2	1.67E-05
WT	1	45	2.70E+05	9	7.50E-05
WT	1	45	2.70E+05	5	4.17E-05
WT	1	45	2.70E+05	2	1.67E-05
WT	1	45	2.70E+05	3	2.50E-05
WT	1	45	2.70E+05	1	8.33E-06
WT	1	45	2.70E+05	6	5.00E-05
WT	1	45	2.70E+05	4	3.33E-05
D207S	1	45	3.20E+05	680	5.67E-03
D207S	1	45	3.20E+05	530	4.42E-03
D207S	1	45	3.20E+05	740	6.17E-03
A576V	1	45	3.05E+05	0	0.00E+00
A576V	1	45	3.05E+05	2	1.67E-05
A576V	1	45	3.05E+05	0	0.00E+00
I581T	1	45	5.55E+05	67	5.58E-04
I581T	1	45	5.55E+05	58	4.83E-04
I581T	1	45	5.55E+05	94	7.83E-04
A576V/I581T	1	45	6.00E+05	115	9.58E-04
A576V/I581T	1	45	6.00E+05	137	1.14E-03
A576V/I581T	1	45	6.00E+05	101	8.42E-04
Evolved_HiDiv	1	45	1.60E+05	35000	2.92E-01
Evolved_HiDiv	1	45	1.60E+05	41000	3.42E-01
Evolved_HiDiv	1	45	1.60E+05	28000	2.33E-01
Evolved_HiDiv	2	45	1.00E+05	13400	1.12E-01
Evolved_HiDiv	2	45	1.00E+05	16000	1.33E-01
Evolved_HiDiv	2	45	1.00E+05	9700	8.08E-02
Evolved_HiDiv	3	45	2.50E+05	64000	5.33E-01
Evolved_HiDiv	3	45	2.50E+05	41000	3.42E-01
Evolved_HiDiv	3	45	2.50E+05	52000	4.33E-01
WT	1	47	2.70E+05	0	0.00E+00
WT	1	47	2.70E+05	0	0.00E+00
WT	1	47	2.70E+05	0	0.00E+00
WT	1	47	2.70E+05	0	0.00E+00
WT	1	47	2.70E+05	0	0.00E+00
WT	1	47	2.70E+05	1	8.33E-06
WT	1	47	2.70E+05	0	0.00E+00
WT	1	47	2.70E+05	0	0.00E+00
WT	1	47	2.70E+05	0	0.00E+00
D207S	1	47	3.20E+05	9	7.50E-05
D207S	1	47	3.20E+05	11	9.17E-05
D207S	1	47	3.20E+05	15	1.25E-04
A576V	1	47	3.05E+05	0	0.00E+00
A576V	1	47	3.05E+05	0	0.00E+00
A576V	1	47	3.05E+05	0	0.00E+00
I581T	1	47	5.55E+05	7	5.83E-05
I581T	1	47	5.55E+05	6	5.00E-05
I581T	1	47	5.55E+05	4	3.33E-05
A576V/I581T	1	47	6.00E+05	8	6.67E-05
A576V/I581T	1	47	6.00E+05	8	6.67E-05
A576V/I581T	1	47	6.00E+05	5	4.17E-05
Evolved_HiDiv	1	47	1.60E+05	280	2.33E-03
Evolved_HiDiv	1	47	1.60E+05	320	2.67E-03
Evolved_HiDiv	1	47	1.60E+05	230	1.92E-03
Evolved_HiDiv	2	47	1.00E+05	135	1.13E-03
Evolved_HiDiv	2	47	1.00E+05	210	1.75E-03
Evolved_HiDiv	2	47	1.00E+05	190	1.58E-03
Evolved_HiDiv	3	47	2.50E+05	350	2.92E-03
Evolved_HiDiv	3	47	2.50E+05	440	3.67E-03
Evolved_HiDiv	3	47	2.50E+05	390	3.25E-03
