# Supplementary material for: Increased RNA virus population diversity improves adaptability
Source: Sci Rep. 2021 Mar 25;11:6824. doi: 10.1038/s41598-021-86375-z (PMC7994910; doi:10.1038/s41598-021-86375-z)
Supplement: Supplementary file 10 — Supplementary Table S9. [file 41598_2021_86375_MOESM10_ESM.csv]

Table S9: Effect of mutations on virus production
Virus	Replica	PFU/mL
wt	1	1.45E+08
wt	2	1.65E+08
wt	3	3.45E+08
A576V	1	1.65E+08
A576V	2	9.90E+07
A576V	3	9.98E+07
I581T	1	3.10E+06
I581T	2	4.00E+06
I581T	3	4.15E+06
A576V/I581T	1	4.85E+07
A576V/I581T	2	9.33E+07
A576V/I581T	3	2.50E+07
