# Supplementary material for: Increased RNA virus population diversity improves adaptability
Source: Sci Rep. 2021 Mar 25;11:6824. doi: 10.1038/s41598-021-86375-z (PMC7994910; doi:10.1038/s41598-021-86375-z)
Supplement: Supplementary file 11 — Supplementary Table S10. [file 41598_2021_86375_MOESM11_ESM.csv]

Table S10: Effect of mutations on virus production
Virus	Replica	R(1)	R(0)	W
wt	1	1.05	0.98	1.07
wt	2	1.73	0.98	1.76
wt	3	1.04	0.98	1.06
A576V	1	0.77	0.69	1.13
A576V	2	1.06	0.69	1.55
A576V	3	0.65	0.69	0.94
I581T	1	2.23E-03	0.51	4.38E-03
I581T	2	7.35E-03	0.51	1.44E-02
I581T	3	3.35E-03	0.51	6.58E-03
A576V/I581T	1	0.29	0.51	0.57
A576V/I581T	2	0.26	0.51	0.51
A576V/I581T	3	0.46	0.51	0.91
